# Supplementary material for: Stimulation of Mytilus galloprovincialis Hemocytes With Different Immune Challenges Induces Differential Transcriptomic, miRNomic, and Functional Responses
Source: Front Immunol. 2020 Dec 17;11:606102. doi: 10.3389/fimmu.2020.606102 (PMC7773633; doi:10.3389/fimmu.2020.606102)
Supplement: Supplementary file 1 [file DataSheet_1.zip › Supplementary Table 1.xlsx]

## Sheet: Hoja1
Supplementary Table 1: DEGs after poly I:C stimulation
Contig name	FC	FDR p-value	UniProt BLASTx	Molluscs BLASTn
Hem_contig_218378	1467.36	0.01	POLG_HE71BRecName: Full=Genome polyprotein; Contains: RecName: Full=P3; Contains: RecName: Full=Protein 3AB; Contains: RecName: Full=P2; Contains: RecName: Full=P1; Contains: RecName: Full=Capsid protein VP0; AltName: Full=VP4-VP2; Contains: RecName: Full=Capsid protein VP4; AltName: Full=P1A; AltName: Full=Virion protein 4; Contains: RecName: Full=Capsid protein VP2; AltName: Full=P1B; AltName: …	not available
Hem_contig_118857	984.23	0.03	VA5_VESMGRecName: Full=Venom allergen 5; AltName: Full=Antigen 5; Short=Ag5; AltName: Full=Cysteine-rich venom protein; Short=CRVP; AltName: Allergen=Vesp ma 5; Flags: Precursor	tr|V4AL52| V4AL52_LOTGI Uncharacterized protein OS=Lottia gigantea GN=LOTGIDRAFT_116834 PE=3 SV=1
Hem_contig_82198	897.44	0.04	TRYP_ASTASRecName: Full=Trypsin-1; AltName: Full=Trypsin I	tr|A0A194AKC8| A0A194AKC8_PINFU Putative trypsin-3 OS=Pinctada fucata PE=3 SV=1
Hem_contig_109302	294.65	9.05e-06	COX1_ARTSFRecName: Full=Cytochrome c oxidase subunit 1; AltName: Full=Cytochrome c oxidase polypeptide I	tr|A0A0F6QNW9| A0A0F6QNW9_9MOLL Cytochrome-c oxidase OS=Allonautilus scrobiculatus GN=COX1 PE=4 SV=1
Hem_contig_134989	198.11	1.3e-08	---NA---	not available
Hem_contig_217533	194.3	5.04e-05	---NA---	not available
Hem_contig_104223	132.61	0.00025	VA52_DOLMARecName: Full=Venom allergen 5.01; AltName: Full=Allergen Dol m V-A; AltName: Full=Antigen 5 form 2; Short=Ag5-2; AltName: Full=Cysteine-rich venom protein; Short=CRVP; AltName: Allergen=Dol m 5.01; Flags: Precursor	tr|V4AEG5| V4AEG5_LOTGI Uncharacterized protein OS=Lottia gigantea GN=LOTGIDRAFT_160396 PE=3 SV=1
Hem_contig_217719	116.16	0.000492	---NA---	not available
Hem_contig_204608	92.3	0.00171	COX3_DIDVIRecName: Full=Cytochrome c oxidase subunit 3; AltName: Full=Cytochrome c oxidase polypeptide III	tr|X2CW21| X2CW21_9MOLL Cytochrome c oxidase subunit 3 OS=Idiosepius sp. NEH-2013 GN=COX3 PE=3 SV=1
Hem_contig_169673	87.37	0.0023	---NA---	not available
Hem_contig_119938	62.69	0.01	COX2_AEDAERecName: Full=Cytochrome c oxidase subunit 2; AltName: Full=Cytochrome c oxidase polypeptide II	tr|A0A0E3DEC0| A0A0E3DEC0_CRYST Cytochrome c oxidase subunit 2 OS=Cryptochiton stelleri GN=cox2 PE=3 SV=1
Hem_contig_98645	58.11	0.000125	CYB_ARTSFRecName: Full=Cytochrome b; AltName: Full=Complex III subunit 3; AltName: Full=Complex III subunit III; AltName: Full=Cytochrome b-c1 complex subunit 3; AltName: Full=Ubiquinol-cytochrome-c reductase complex cytochrome b subunit	tr|X2CUI5| X2CUI5_9MOLL Cytochrome b OS=Idiosepius sp. NEH-2013 GN=CYTB PE=3 SV=1
Hem_contig_216984	49.53	0.04	---NA---	tr|V4AG13| V4AG13_LOTGI Uncharacterized protein OS=Lottia gigantea GN=LOTGIDRAFT_162635 PE=4 SV=1
Hem_contig_113895	29.84	0.000431	Y211_AQUAERecName: Full=Uncharacterized globin-like protein aq_211	not available
Hem_contig_104905	9.74	0	---NA---	not available
Hem_contig_67966	4.57	0.04	---NA---	tr|K1Q3E4| K1Q3E4_CRAGI Uncharacterized protein OS=Crassostrea gigas GN=CGI_10019612 PE=4 SV=1
Hem_contig_23784	4.36	2.18e-05	SACS_HUMANRecName: Full=Sacsin; AltName: Full=DnaJ homolog subfamily C member 29; Short=DNAJC29	tr|K1QLA0| K1QLA0_CRAGI Sacsin OS=Crassostrea gigas GN=CGI_10002191 PE=4 SV=1
Hem_contig_100181	4.27	0.00999	PCF11_HUMANRecName: Full=Pre-mRNA cleavage complex 2 protein Pcf11; AltName: Full=Pre-mRNA cleavage complex II protein Pcf11	tr|K1QHU0| K1QHU0_CRAGI Pre-mRNA cleavage complex 2 protein Pcf11 OS=Crassostrea gigas GN=CGI_10027261 PE=4 SV=1
Hem_contig_39381	4.02	0.01	SACS_MOUSERecName: Full=Sacsin; AltName: Full=DnaJ homolog subfamily C member 29; Short=DNAJC29	tr|K1QLA0| K1QLA0_CRAGI Sacsin OS=Crassostrea gigas GN=CGI_10002191 PE=4 SV=1
Hem_contig_42608	3.88	0.00313	SACS_HUMANRecName: Full=Sacsin; AltName: Full=DnaJ homolog subfamily C member 29; Short=DNAJC29	tr|V3ZYW0| V3ZYW0_LOTGI Uncharacterized protein OS=Lottia gigantea GN=LOTGIDRAFT_164873 PE=4 SV=1
Hem_contig_40967	3.88	0.000193	SACS_MOUSERecName: Full=Sacsin; AltName: Full=DnaJ homolog subfamily C member 29; Short=DNAJC29	tr|K1QLA0| K1QLA0_CRAGI Sacsin OS=Crassostrea gigas GN=CGI_10002191 PE=4 SV=1
Hem_contig_30021	3.83	0.03	---NA---	tr|K1PRD0| K1PRD0_CRAGI Sacsin OS=Crassostrea gigas GN=CGI_10005596 PE=4 SV=1
Hem_contig_67905	3.79	0.05	---NA---	not available
Hem_contig_21324	3.61	0.00491	TRI56_HUMANRecName: Full=E3 ubiquitin-protein ligase TRIM56; AltName: Full=RING finger protein 109; AltName: Full=RING-type E3 ubiquitin transferase TRIM56; AltName: Full=Tripartite motif-containing protein 56	tr|K1P9D6| K1P9D6_CRAGI Tripartite motif-containing protein 56 OS=Crassostrea gigas GN=CGI_10006109 PE=4 SV=1
Hem_contig_2525	3.33	0.01	---NA---	tr|K1PHU1| K1PHU1_CRAGI Rapamycin-insensitive companion of mTOR OS=Crassostrea gigas GN=CGI_10004570 PE=4 SV=1
Hem_contig_8260	3.3	0.00999	---NA---	tr|K1PRD0| K1PRD0_CRAGI Sacsin OS=Crassostrea gigas GN=CGI_10005596 PE=4 SV=1
Hem_contig_55021	3.28	0.00158	---NA---	not available
Hem_contig_28791	3.16	0.00011	RBP2_DROMERecName: Full=E3 SUMO-protein ligase RanBP2; AltName: Full=358 kDa nucleoporin; AltName: Full=Nuclear pore complex protein Nup358	tr|A0A182ZKQ8| A0A182ZKQ8_BIOGL Uncharacterized protein OS=Biomphalaria glabrata PE=4 SV=1
Hem_contig_62327	3.15	0.01	NMI_HUMANRecName: Full=N-myc-interactor; Short=Nmi; AltName: Full=N-myc and STAT interactor	tr|K1P8A1| K1P8A1_CRAGI Poly [ADP-ribose] polymerase 14 OS=Crassostrea gigas GN=CGI_10007265 PE=4 SV=1
Hem_contig_36433	3.01	0.01	IRF2_CHICKRecName: Full=Interferon regulatory factor 2; Short=IRF-2	tr|A0A0C5PW23| A0A0C5PW23_MYTGA Interferon regulatory factor 1/2-like 2 OS=Mytilus galloprovincialis PE=2 SV=1
Hem_contig_3804	2.96	0.03	IRG1_HUMANRecName: Full=Cis-aconitate decarboxylase; Short=CAD; AltName: Full=Aconitate decarboxylase; AltName: Full=Aconitate decarboxylase 1; AltName: Full=Cis-aconitic acid decarboxylase; AltName: Full=Immune-responsive gene 1 protein	tr|K1RJW3| K1RJW3_CRAGI Uncharacterized protein OS=Crassostrea gigas GN=CGI_10013925 PE=4 SV=1
Hem_contig_13367	2.95	0.00259	---NA---	not available
Hem_contig_56299	2.9	0.04	---NA---	tr|K1RRA4| K1RRA4_CRAGI Neurexin-2-alpha OS=Crassostrea gigas GN=CGI_10023108 PE=4 SV=1
Hem_contig_50656	2.62	0.00591	SACS_HUMANRecName: Full=Sacsin; AltName: Full=DnaJ homolog subfamily C member 29; Short=DNAJC29	tr|K1QLA0| K1QLA0_CRAGI Sacsin OS=Crassostrea gigas GN=CGI_10002191 PE=4 SV=1
Hem_contig_12176	2.61	0.02	SACS_MOUSERecName: Full=Sacsin; AltName: Full=DnaJ homolog subfamily C member 29; Short=DNAJC29	tr|V3ZUQ0| V3ZUQ0_LOTGI Uncharacterized protein (Fragment) OS=Lottia gigantea GN=LOTGIDRAFT_60223 PE=4 SV=1
Hem_contig_43708	2.55	0.02	ZNFX1_MOUSERecName: Full=NFX1-type zinc finger-containing protein 1	tr|V4AYN5| V4AYN5_LOTGI Uncharacterized protein OS=Lottia gigantea GN=LOTGIDRAFT_213601 PE=4 SV=1
Hem_contig_45506	2.54	0.03	---NA---	not available
Hem_contig_25214	2.53	0.00139	---NA---	not available
Hem_contig_7387	2.52	0.01	TRAP1_BOVINRecName: Full=Heat shock protein 75 kDa, mitochondrial; Short=HSP 75; AltName: Full=TNFR-associated protein 1; AltName: Full=Tumor necrosis factor type 1 receptor-associated protein; Short=TRAP-1; Flags: Precursor	tr|K1Q3E4| K1Q3E4_CRAGI Uncharacterized protein OS=Crassostrea gigas GN=CGI_10019612 PE=4 SV=1
Hem_contig_821	2.51	0.03	SACS_MOUSERecName: Full=Sacsin; AltName: Full=DnaJ homolog subfamily C member 29; Short=DNAJC29	tr|K1PRD0| K1PRD0_CRAGI Sacsin OS=Crassostrea gigas GN=CGI_10005596 PE=4 SV=1
Hem_contig_58608	2.51	0.01	---NA---	tr|K1QQW1| K1QQW1_CRAGI Uncharacterized protein OS=Crassostrea gigas GN=CGI_10009372 PE=4 SV=1
Hem_contig_21775	2.51	0.00539	KBTB8_MOUSERecName: Full=Kelch repeat and BTB domain-containing protein 8	tr|K1Q817| K1Q817_CRAGI UPF0672 protein C3orf58 OS=Crassostrea gigas GN=CGI_10012338 PE=4 SV=1
Hem_contig_18158	2.48	0.02	---NA---	not available
Hem_contig_29336	2.44	0.01	PAR14_HUMANRecName: Full=Poly	tr|K1R1A9| K1R1A9_CRAGI Poly [ADP-ribose] polymerase OS=Crassostrea gigas GN=CGI_10016209 PE=4 SV=1
Hem_contig_48708	2.41	0.05	PAR14_HUMANRecName: Full=Poly	tr|K1P8A1| K1P8A1_CRAGI Poly [ADP-ribose] polymerase 14 OS=Crassostrea gigas GN=CGI_10007265 PE=4 SV=1
Hem_contig_4893	2.4	0.01	HELZ2_HUMANRecName: Full=Helicase with zinc finger domain 2; AltName: Full=ATP-dependent helicase PRIC285; AltName: Full=Helicase with zinc finger 2, transcriptional coactivator; AltName: Full=PPAR-alpha-interacting complex protein 285; AltName: Full=PPAR-gamma DNA-binding domain-interacting protein 1; Short=PDIP1; Short=PPAR-gamma DBD-interacting protein 1; AltName: Full=Peroxisomal proliferator…	tr|K1Q5N8| K1Q5N8_CRAGI Uncharacterized protein OS=Crassostrea gigas GN=CGI_10027441 PE=4 SV=1
Hem_contig_39566	2.39	0.04	SACS_HUMANRecName: Full=Sacsin; AltName: Full=DnaJ homolog subfamily C member 29; Short=DNAJC29	tr|K1PRD0| K1PRD0_CRAGI Sacsin OS=Crassostrea gigas GN=CGI_10005596 PE=4 SV=1
Hem_contig_25507	2.32	0.04	---NA---	tr|V4AFC5| V4AFC5_LOTGI Uncharacterized protein OS=Lottia gigantea GN=LOTGIDRAFT_233318 PE=4 SV=1
Hem_contig_7122	2.31	0.01	---NA---	not available
Hem_contig_53788	2.28	0.00852	---NA---	not available
Hem_contig_845	2.23	0.02	---NA---	tr|K1Q3E4| K1Q3E4_CRAGI Uncharacterized protein OS=Crassostrea gigas GN=CGI_10019612 PE=4 SV=1
Hem_contig_13961	2.16	0.02	SACS_MOUSERecName: Full=Sacsin; AltName: Full=DnaJ homolog subfamily C member 29; Short=DNAJC29	tr|K1PRD0| K1PRD0_CRAGI Sacsin OS=Crassostrea gigas GN=CGI_10005596 PE=4 SV=1
Hem_contig_9012	2.13	0.04	SACS_MOUSERecName: Full=Sacsin; AltName: Full=DnaJ homolog subfamily C member 29; Short=DNAJC29	tr|K1PRD0| K1PRD0_CRAGI Sacsin OS=Crassostrea gigas GN=CGI_10005596 PE=4 SV=1
Hem_contig_20005	2.1	0.03	---NA---	tr|K1QB30| K1QB30_CRAGI E3 ubiquitin-protein ligase TRIM33 OS=Crassostrea gigas GN=CGI_10011327 PE=4 SV=1
Hem_contig_196450	-2.61	0.00342	---NA---	not available
Hem_contig_10145	-2.7	0.03	---NA---	not available
Hem_contig_55492	-2.78	0.05	---NA---	not available
Hem_contig_304	-2.86	0.05	---NA---	not available
Hem_contig_11409	-2.92	0.02	---NA---	tr|A0A182ZBY3| A0A182ZBY3_BIOGL Uncharacterized protein OS=Biomphalaria glabrata PE=4 SV=1
Hem_contig_32701	-2.96	0.01	H4_MYTTRRecName: Full=Histone H4	tr|V4AE16| V4AE16_LOTGI Histone H4 (Fragment) OS=Lottia gigantea GN=LOTGIDRAFT_148809 PE=3 SV=1
Hem_contig_20220	-3.12	0.00467	---NA---	not available
Hem_contig_598	-3.14	0.02	---NA---	not available
Hem_contig_7062	-3.24	0.00198	---NA---	tr|K1PVY4| K1PVY4_CRAGI Uncharacterized protein OS=Crassostrea gigas GN=CGI_10000315 PE=4 SV=1
Hem_contig_57401	-3.27	0.03	---NA---	not available
Hem_contig_6996	-3.36	0.02	---NA---	not available
Hem_contig_8012	-3.8	0.02	---NA---	not available
Hem_contig_20382	-4.04	0.05	---NA---	not available
Hem_contig_924	-4.06	0.00105	---NA---	tr|K1Q6G2| K1Q6G2_CRAGI Uncharacterized protein OS=Crassostrea gigas GN=CGI_10000513 PE=4 SV=1
Hem_contig_1882	-4.11	0.00999	---NA---	not available
Hem_contig_103294	-4.24	0.000293	---NA---	tr|K1PGB6| K1PGB6_CRAGI Uncharacterized protein OS=Crassostrea gigas GN=CGI_10000010 PE=4 SV=1
Hem_contig_27174	-4.25	0.03	---NA---	not available
Hem_contig_589	-4.36	0.00098	---NA---	not available
Hem_contig_51946	-4.45	0.00235	---NA---	tr|V4BAV7| V4BAV7_LOTGI Uncharacterized protein OS=Lottia gigantea GN=LOTGIDRAFT_202939 PE=4 SV=1
Hem_contig_78768	-4.48	0.000139	YL154_YEASTRecName: Full=Uncharacterized protein YLR154C-G	tr|V4BSJ2| V4BSJ2_LOTGI Uncharacterized protein OS=Lottia gigantea GN=LOTGIDRAFT_145533 PE=4 SV=1
Hem_contig_43919	-4.71	0.000188	---NA---	tr|K1QKM2| K1QKM2_CRAGI Uncharacterized protein OS=Crassostrea gigas GN=CGI_10000105 PE=4 SV=1
Hem_contig_113665	-4.74	0.03	---NA---	not available
Hem_contig_57351	-4.78	0.02	---NA---	tr|A0A0K2S9L2| A0A0K2S9L2_CONEP Conotoxin Superfamily T OS=Conus episcopatus PE=2 SV=1
Hem_contig_42753	-4.78	0.00529	RRT15_YEASTRecName: Full=Regulator of rDNA transcription protein 15	tr|G0YGJ7| G0YGJ7_MYTED Senescence-associated protein (Fragment) OS=Mytilus edulis PE=2 SV=1
Hem_contig_166208	-4.96	5.45e-05	---NA---	not available
Hem_contig_36905	-4.97	0.01	---NA---	not available
Hem_contig_51435	-4.97	0.00269	---NA---	tr|K1QT15| K1QT15_CRAGI Uncharacterized protein OS=Crassostrea gigas GN=CGI_10000276 PE=4 SV=1
Hem_contig_145664	-5	0.04	---NA---	tr|K1QAG0| K1QAG0_CRAGI Serine-threonine kinase receptor-associated protein OS=Crassostrea gigas GN=CGI_10016312 PE=4 SV=1
Hem_contig_38246	-5.03	2.18e-05	---NA---	tr|V4BSJ2| V4BSJ2_LOTGI Uncharacterized protein OS=Lottia gigantea GN=LOTGIDRAFT_145533 PE=4 SV=1
Hem_contig_216792	-5.03	0.02	---NA---	tr|K1Q997| K1Q997_CRAGI Uncharacterized protein OS=Crassostrea gigas GN=CGI_10000014 PE=4 SV=1
Hem_contig_53058	-5.1	0.000292	TAR1_YEASTRecName: Full=Protein TAR1; AltName: Full=Transcript antisense to ribosomal RNA protein 1	not available
Hem_contig_5136	-5.1	0.00133	ART2_YEASTRecName: Full=Putative uncharacterized protein ART2; AltName: Full=Antisense to ribosomal RNA transcript protein 2	tr|G0YGJ7| G0YGJ7_MYTED Senescence-associated protein (Fragment) OS=Mytilus edulis PE=2 SV=1
Hem_contig_171016	-5.12	0.000255	---NA---	not available
Hem_contig_12194	-5.13	0.00102	---NA---	tr|K1Q6G2| K1Q6G2_CRAGI Uncharacterized protein OS=Crassostrea gigas GN=CGI_10000513 PE=4 SV=1
Hem_contig_20046	-5.15	0.000104	---NA---	tr|V4BSJ2| V4BSJ2_LOTGI Uncharacterized protein OS=Lottia gigantea GN=LOTGIDRAFT_145533 PE=4 SV=1
Hem_contig_80963	-5.29	0.000152	---NA---	tr|K1PG44| K1PG44_CRAGI Uncharacterized protein OS=Crassostrea gigas GN=CGI_10000103 PE=4 SV=1
Hem_contig_93566	-5.34	0.000475	---NA---	not available
Hem_contig_45874	-5.35	9.05e-06	---NA---	not available
Hem_contig_4657	-5.38	0.00028	NLRC3_MOUSERecName: Full=Protein NLRC3	not available
Hem_contig_100467	-5.39	0.01	---NA---	not available
Hem_contig_135227	-5.53	4.65e-05	---NA---	tr|K1PGB6| K1PGB6_CRAGI Uncharacterized protein OS=Crassostrea gigas GN=CGI_10000010 PE=4 SV=1
Hem_contig_55893	-5.58	9.21e-05	---NA---	not available
Hem_contig_8841	-5.62	0.000293	---NA---	tr|V4BSJ2| V4BSJ2_LOTGI Uncharacterized protein OS=Lottia gigantea GN=LOTGIDRAFT_145533 PE=4 SV=1
Hem_contig_79248	-5.62	0.000405	---NA---	tr|V4BAV7| V4BAV7_LOTGI Uncharacterized protein OS=Lottia gigantea GN=LOTGIDRAFT_202939 PE=4 SV=1
Hem_contig_103947	-5.64	0.00025	---NA---	tr|A0A182Z1Y5| A0A182Z1Y5_BIOGL Uncharacterized protein OS=Biomphalaria glabrata PE=4 SV=1
Hem_contig_86385	-5.66	0.000107	---NA---	not available
Hem_contig_113337	-5.68	0.000361	---NA---	tr|K1PNB7| K1PNB7_CRAGI Uncharacterized protein OS=Crassostrea gigas GN=CGI_10000118 PE=4 SV=1
Hem_contig_17170	-5.78	0.00014	---NA---	tr|K1P8R7| K1P8R7_CRAGI Uncharacterized protein OS=Crassostrea gigas GN=CGI_10000068 PE=4 SV=1
Hem_contig_159865	-5.79	0.000107	---NA---	not available
Hem_contig_21587	-5.8	1.82e-05	---NA---	tr|K1PG44| K1PG44_CRAGI Uncharacterized protein OS=Crassostrea gigas GN=CGI_10000103 PE=4 SV=1
Hem_contig_89546	-5.81	0.000255	---NA---	tr|V4C3F0| V4C3F0_LOTGI Uncharacterized protein (Fragment) OS=Lottia gigantea GN=LOTGIDRAFT_116114 PE=4 SV=1
Hem_contig_147665	-5.85	1.74e-05	---NA---	not available
Hem_contig_57224	-5.86	0.00025	---NA---	not available
Hem_contig_21115	-5.87	0.000292	---NA---	tr|K1PG44| K1PG44_CRAGI Uncharacterized protein OS=Crassostrea gigas GN=CGI_10000103 PE=4 SV=1
Hem_contig_93584	-5.87	0.00014	---NA---	tr|V3ZM91| V3ZM91_LOTGI Uncharacterized protein (Fragment) OS=Lottia gigantea GN=LOTGIDRAFT_137887 PE=4 SV=1
Hem_contig_108566	-5.88	7.73e-05	---NA---	not available
Hem_contig_175966	-5.94	0.03	---NA---	not available
Hem_contig_2561	-5.95	0.000152	RRT15_YEASTRecName: Full=Regulator of rDNA transcription protein 15	tr|G0YGJ7| G0YGJ7_MYTED Senescence-associated protein (Fragment) OS=Mytilus edulis PE=2 SV=1
Hem_contig_11657	-6	0.00213	EFTU1_VIBVYRecName: Full=Elongation factor Tu 1; Short=EF-Tu 1	tr|A0A0L8HKW8| A0A0L8HKW8_OCTBM Elongation factor Tu OS=Octopus bimaculoides GN=OCBIM_22012388mg PE=3 SV=1
Hem_contig_146651	-6.06	5.61e-05	---NA---	tr|V4AX73| V4AX73_LOTGI Uncharacterized protein (Fragment) OS=Lottia gigantea GN=LOTGIDRAFT_141782 PE=4 SV=1
Hem_contig_6254	-6.06	0.00022	---NA---	tr|V4BAV7| V4BAV7_LOTGI Uncharacterized protein OS=Lottia gigantea GN=LOTGIDRAFT_202939 PE=4 SV=1
Hem_contig_85285	-6.07	6.05e-05	---NA---	not available
Hem_contig_61560	-6.07	0.000217	---NA---	tr|K1Q6G2| K1Q6G2_CRAGI Uncharacterized protein OS=Crassostrea gigas GN=CGI_10000513 PE=4 SV=1
Hem_contig_29529	-6.13	5.61e-05	---NA---	not available
Hem_contig_51117	-6.19	0.000256	---NA---	tr|K1Q8Y0| K1Q8Y0_CRAGI Uncharacterized protein OS=Crassostrea gigas GN=CGI_10000154 PE=4 SV=1
Hem_contig_15323	-6.23	9.15e-05	---NA---	tr|B4XZC3| B4XZC3_MYTTR Cyp-like protein (Fragment) OS=Mytilus trossulus PE=2 SV=1
Hem_contig_71410	-6.3	0.04	---NA---	not available
Hem_contig_31280	-6.3	5.45e-05	---NA---	not available
Hem_contig_9361	-6.4	6.05e-05	---NA---	tr|V3ZM87| V3ZM87_LOTGI Uncharacterized protein (Fragment) OS=Lottia gigantea GN=LOTGIDRAFT_145545 PE=4 SV=1
Hem_contig_200370	-6.41	0.000375	---NA---	not available
Hem_contig_8744	-6.41	0.00025	---NA---	tr|V4AX73| V4AX73_LOTGI Uncharacterized protein (Fragment) OS=Lottia gigantea GN=LOTGIDRAFT_141782 PE=4 SV=1
Hem_contig_21480	-6.42	0.000193	RRT15_YEASTRecName: Full=Regulator of rDNA transcription protein 15	tr|G0YGJ7| G0YGJ7_MYTED Senescence-associated protein (Fragment) OS=Mytilus edulis PE=2 SV=1
Hem_contig_148998	-6.44	0.00102	---NA---	not available
Hem_contig_25989	-6.44	0.000188	---NA---	tr|V4BAV7| V4BAV7_LOTGI Uncharacterized protein OS=Lottia gigantea GN=LOTGIDRAFT_202939 PE=4 SV=1
Hem_contig_167969	-6.52	0.000329	---NA---	tr|K1QT15| K1QT15_CRAGI Uncharacterized protein OS=Crassostrea gigas GN=CGI_10000276 PE=4 SV=1
Hem_contig_100639	-6.61	5.45e-05	---NA---	tr|V4AX73| V4AX73_LOTGI Uncharacterized protein (Fragment) OS=Lottia gigantea GN=LOTGIDRAFT_141782 PE=4 SV=1
Hem_contig_161937	-6.64	7.73e-05	---NA---	not available
Hem_contig_51326	-6.65	0.000293	---NA---	tr|V4AGE6| V4AGE6_LOTGI Uncharacterized protein OS=Lottia gigantea GN=LOTGIDRAFT_145534 PE=4 SV=1
Hem_contig_42646	-6.67	0.00059	---NA---	not available
Hem_contig_170686	-6.72	0.000107	---NA---	tr|V4C3F0| V4C3F0_LOTGI Uncharacterized protein (Fragment) OS=Lottia gigantea GN=LOTGIDRAFT_116114 PE=4 SV=1
Hem_contig_198	-6.75	0.000107	RRT15_YEASTRecName: Full=Regulator of rDNA transcription protein 15	tr|B3TK68| B3TK68_HALDV Predicted protein 3 OS=Haliotis diversicolor PE=2 SV=1
Hem_contig_32700	-6.76	4.42e-05	H4_MYTTRRecName: Full=Histone H4	tr|A0A0B6YRU8| A0A0B6YRU8_9EUPU Histone H4 (Fragment) OS=Arion vulgaris GN=ORF34794 PE=3 SV=1
Hem_contig_196569	-6.77	3.86e-05	---NA---	not available
Hem_contig_189516	-6.81	1.47e-05	---NA---	tr|K1PG44| K1PG44_CRAGI Uncharacterized protein OS=Crassostrea gigas GN=CGI_10000103 PE=4 SV=1
Hem_contig_173973	-6.92	7.8e-05	---NA---	tr|K1P8R7| K1P8R7_CRAGI Uncharacterized protein OS=Crassostrea gigas GN=CGI_10000068 PE=4 SV=1
Hem_contig_48407	-6.97	8.97e-05	YL154_YEASTRecName: Full=Uncharacterized protein YLR154C-G	tr|V4BSJ2| V4BSJ2_LOTGI Uncharacterized protein OS=Lottia gigantea GN=LOTGIDRAFT_145533 PE=4 SV=1
Hem_contig_124544	-6.98	4.19e-05	---NA---	tr|K1QT15| K1QT15_CRAGI Uncharacterized protein OS=Crassostrea gigas GN=CGI_10000276 PE=4 SV=1
Hem_contig_101739	-7.02	6.05e-05	---NA---	tr|A0A0K2S9L2| A0A0K2S9L2_CONEP Conotoxin Superfamily T OS=Conus episcopatus PE=2 SV=1
Hem_contig_118628	-7.2	0.00025	---NA---	tr|V4C3F0| V4C3F0_LOTGI Uncharacterized protein (Fragment) OS=Lottia gigantea GN=LOTGIDRAFT_116114 PE=4 SV=1
Hem_contig_98070	-7.36	0.00027	---NA---	not available
Hem_contig_9155	-7.36	1.82e-05	---NA---	tr|V4AGE6| V4AGE6_LOTGI Uncharacterized protein OS=Lottia gigantea GN=LOTGIDRAFT_145534 PE=4 SV=1
Hem_contig_39941	-7.47	0.000111	ADAT1_XENTRRecName: Full=tRNA-specific adenosine deaminase 1; AltName: Full=tRNA-specific adenosine-37 deaminase	tr|V4AXC3| V4AXC3_LOTGI Uncharacterized protein OS=Lottia gigantea GN=LOTGIDRAFT_231337 PE=4 SV=1
Hem_contig_28440	-7.49	1.59e-05	---NA---	tr|A0A0K2S7X5| A0A0K2S7X5_CONEP Conotoxin Superfamily SF1 OS=Conus episcopatus PE=2 SV=1
Hem_contig_71914	-7.67	9.06e-05	RRT15_YEASTRecName: Full=Regulator of rDNA transcription protein 15	tr|G0YGJ7| G0YGJ7_MYTED Senescence-associated protein (Fragment) OS=Mytilus edulis PE=2 SV=1
Hem_contig_5797	-7.74	5.45e-05	---NA---	not available
Hem_contig_150348	-7.88	0.000375	---NA---	not available
Hem_contig_35154	-7.9	5.04e-05	---NA---	not available
Hem_contig_154854	-8.2	0.00294	---NA---	not available
Hem_contig_204066	-8.35	1.47e-05	---NA---	tr|K1Q8Y7| K1Q8Y7_CRAGI Uncharacterized protein OS=Crassostrea gigas GN=CGI_10000152 PE=4 SV=1
Hem_contig_35919	-8.66	0.00852	DNAK_VIBTLRecName: Full=Chaperone protein DnaK; AltName: Full=HSP70; AltName: Full=Heat shock 70 kDa protein; AltName: Full=Heat shock protein 70	tr|A0A182ZW27| A0A182ZW27_BIOGL Uncharacterized protein OS=Biomphalaria glabrata PE=3 SV=1
Hem_contig_110281	-9	0.000241	---NA---	tr|K1PGB6| K1PGB6_CRAGI Uncharacterized protein OS=Crassostrea gigas GN=CGI_10000010 PE=4 SV=1
Hem_contig_36725	-9.68	5.01e-07	---NA---	tr|B4XZC3| B4XZC3_MYTTR Cyp-like protein (Fragment) OS=Mytilus trossulus PE=2 SV=1
Hem_contig_86043	-10.26	4.74e-06	---NA---	not available
Hem_contig_182680	-12.08	0.01	---NA---	not available
Hem_contig_57402	-12.35	0.000419	---NA---	not available
Hem_contig_162676	-15.42	0.02	---NA---	tr|A0A0A7ACM5| A0A0A7ACM5_MYTGA CRP-I 2 OS=Mytilus galloprovincialis PE=2 SV=1
Hem_contig_177567	-29.1	1.85e-05	---NA---	not available
