# Supplementary material for: Stimulation of Mytilus galloprovincialis Hemocytes With Different Immune Challenges Induces Differential Transcriptomic, miRNomic, and Functional Responses
Source: Front Immunol. 2020 Dec 17;11:606102. doi: 10.3389/fimmu.2020.606102 (PMC7773633; doi:10.3389/fimmu.2020.606102)
Supplement: Supplementary file 1 [file DataSheet_1.zip › Supplementary Table 2.xlsx]

## Sheet: Hoja1
Supplementary Table 2: DEGs after β-glucans stimulation
Contig name	FC	FDR p-value	UniProt BLASTx	Molluscs BLASTn
Hem_contig_89756	983.22	0.04	---NA---	not available
Hem_contig_9112	13.43	9.39e-09	---NA---	not available
Hem_contig_77567	6.09	0.00304	---NA---	not available
Hem_contig_73810	3.22	0.01	TUTL_DROMERecName: Full=Protein turtle	tr|V4AJJ9| V4AJJ9_LOTGI Uncharacterized protein (Fragment) OS=Lottia gigantea GN=LOTGIDRAFT_104558 PE=4 SV=1
Hem_contig_38132	2.79	0.02	TM1L2_XENLARecName: Full=TOM1-like protein 2; AltName: Full=Target of Myb-like protein 2	tr|A0A0B6ZI15| A0A0B6ZI15_9EUPU Uncharacterized protein (Fragment) OS=Arion vulgaris GN=ORF64699 PE=4 SV=1
Hem_contig_32837	2.71	0.00133	CP2C1_RABITRecName: Full=Cytochrome P450 2C1; AltName: Full=CYPIIC1; AltName: Full=Cytochrome P-450 IIC1; AltName: Full=Cytochrome P450 PBc1	tr|K1R737| K1R737_CRAGI Cytochrome P450 2C8 OS=Crassostrea gigas GN=CGI_10007796 PE=3 SV=1
Hem_contig_13359	2.63	0.00389	MDR1_HUMANRecName: Full=Multidrug resistance protein 1; AltName: Full=ATP-binding cassette sub-family B member 1; AltName: Full=P-glycoprotein 1; AltName: CD_antigen=CD243	tr|M1FTP0| M1FTP0_PERVI p-glycoprotein OS=Perna viridis PE=2 SV=1
Hem_contig_2938	2.47	0.00307	CP46A_MOUSERecName: Full=Cholesterol 24-hydroxylase; Short=CH24H; AltName: Full=Cytochrome P450 46A1	tr|C4P9M5| C4P9M5_HYRCU Cytochrome P450 OS=Hyriopsis cumingii PE=2 SV=1
Hem_contig_12418	2.44	0.00683	S226A_XENLARecName: Full=Solute carrier family 22 member 6-A; AltName: Full=Organic cation transporter 1-A; AltName: Full=Renal organic anion transporter 1-A; Short=ROAT1-A	tr|K1RNH8| K1RNH8_CRAGI Solute carrier family 22 member 4 OS=Crassostrea gigas GN=CGI_10021175 PE=4 SV=1
Hem_contig_6806	2.24	0.04	---NA---	not available
Hem_contig_66051	-2.33	0.03	---NA---	not available
Hem_contig_133403	-2.58	0.01	---NA---	not available
Hem_contig_51862	-2.75	0.01	---NA---	not available
Hem_contig_9856	-2.85	0.04	---NA---	not available
Hem_contig_117453	-2.87	0.000109	---NA---	not available
Hem_contig_40920	-2.9	0.03	---NA---	not available
Hem_contig_20220	-2.95	0.00673	---NA---	not available
Hem_contig_55492	-3	0.02	---NA---	not available
Hem_contig_38676	-3.05	0.03	---NA---	not available
Hem_contig_14754	-3.24	0.00717	---NA---	not available
Hem_contig_10145	-3.25	0.01	---NA---	not available
Hem_contig_77	-3.28	0.04	YCX91_PHAAORecName: Full=Uncharacterized protein ORF91 (chloroplast)	tr|A0A182ZBY3| A0A182ZBY3_BIOGL Uncharacterized protein OS=Biomphalaria glabrata PE=4 SV=1
Hem_contig_11873	-3.42	0.00163	---NA---	not available
Hem_contig_49092	-3.43	0.02	---NA---	not available
Hem_contig_304	-3.65	0.01	---NA---	not available
Hem_contig_11409	-3.69	0.000152	---NA---	tr|A0A182ZBY3| A0A182ZBY3_BIOGL Uncharacterized protein OS=Biomphalaria glabrata PE=4 SV=1
Hem_contig_4056	-3.72	0.00262	---NA---	not available
Hem_contig_24536	-3.82	0.00406	---NA---	not available
Hem_contig_2870	-3.84	0.02	---NA---	not available
Hem_contig_49501	-3.84	0.03	---NA---	not available
Hem_contig_29	-3.85	0.00757	---NA---	not available
Hem_contig_288	-3.86	0.00636	---NA---	not available
Hem_contig_6996	-3.91	0.00631	---NA---	not available
Hem_contig_578	-3.99	0.0018	---NA---	not available
Hem_contig_589	-4	0.0053	---NA---	not available
Hem_contig_598	-4.02	0.00217	---NA---	not available
Hem_contig_20453	-4.08	0.01	---NA---	not available
Hem_contig_8012	-4.41	0.00198	---NA---	not available
Hem_contig_32701	-4.6	0.03	H4_MYTTRRecName: Full=Histone H4	tr|V4AE16| V4AE16_LOTGI Histone H4 (Fragment) OS=Lottia gigantea GN=LOTGIDRAFT_148809 PE=3 SV=1
Hem_contig_4969	-4.72	0.02	---NA---	tr|A0A0L8IFK9| A0A0L8IFK9_OCTBM Uncharacterized protein OS=Octopus bimaculoides GN=OCBIM_22005804mg PE=4 SV=1
Hem_contig_35919	-4.72	0.01	DNAK_VIBTLRecName: Full=Chaperone protein DnaK; AltName: Full=HSP70; AltName: Full=Heat shock 70 kDa protein; AltName: Full=Heat shock protein 70	tr|A0A182ZW27| A0A182ZW27_BIOGL Uncharacterized protein OS=Biomphalaria glabrata PE=3 SV=1
Hem_contig_8049	-4.79	0.00703	---NA---	not available
Hem_contig_42753	-4.79	0.02	RRT15_YEASTRecName: Full=Regulator of rDNA transcription protein 15	tr|G0YGJ7| G0YGJ7_MYTED Senescence-associated protein (Fragment) OS=Mytilus edulis PE=2 SV=1
Hem_contig_1882	-5.11	0.00358	---NA---	not available
Hem_contig_93984	-5.12	0.02	---NA---	not available
Hem_contig_21587	-5.14	0.00156	---NA---	tr|K1PG44| K1PG44_CRAGI Uncharacterized protein OS=Crassostrea gigas GN=CGI_10000103 PE=4 SV=1
Hem_contig_58525	-5.16	0.00431	---NA---	not available
Hem_contig_46436	-5.19	0.03	---NA---	not available
Hem_contig_924	-5.29	0.000633	---NA---	tr|K1Q6G2| K1Q6G2_CRAGI Uncharacterized protein OS=Crassostrea gigas GN=CGI_10000513 PE=4 SV=1
Hem_contig_38246	-5.3	0.000152	---NA---	tr|V4BSJ2| V4BSJ2_LOTGI Uncharacterized protein OS=Lottia gigantea GN=LOTGIDRAFT_145533 PE=4 SV=1
Hem_contig_163278	-5.32	0.03	---NA---	not available
Hem_contig_37499	-5.37	0.00761	---NA---	not available
Hem_contig_119588	-5.45	0.02	---NA---	not available
Hem_contig_78768	-5.53	0.00049	YL154_YEASTRecName: Full=Uncharacterized protein YLR154C-G	tr|V4BSJ2| V4BSJ2_LOTGI Uncharacterized protein OS=Lottia gigantea GN=LOTGIDRAFT_145533 PE=4 SV=1
Hem_contig_21115	-5.7	0.00242	---NA---	tr|K1PG44| K1PG44_CRAGI Uncharacterized protein OS=Crassostrea gigas GN=CGI_10000103 PE=4 SV=1
Hem_contig_216792	-5.72	0.0038	---NA---	tr|K1Q997| K1Q997_CRAGI Uncharacterized protein OS=Crassostrea gigas GN=CGI_10000014 PE=4 SV=1
Hem_contig_20046	-5.73	0.000511	---NA---	tr|V4BSJ2| V4BSJ2_LOTGI Uncharacterized protein OS=Lottia gigantea GN=LOTGIDRAFT_145533 PE=4 SV=1
Hem_contig_103294	-5.79	0.000161	---NA---	tr|K1PGB6| K1PGB6_CRAGI Uncharacterized protein OS=Crassostrea gigas GN=CGI_10000010 PE=4 SV=1
Hem_contig_43919	-5.87	0.000152	---NA---	tr|K1QKM2| K1QKM2_CRAGI Uncharacterized protein OS=Crassostrea gigas GN=CGI_10000105 PE=4 SV=1
Hem_contig_86385	-5.96	6.65e-05	---NA---	not available
Hem_contig_12194	-5.97	0.000685	---NA---	tr|K1Q6G2| K1Q6G2_CRAGI Uncharacterized protein OS=Crassostrea gigas GN=CGI_10000513 PE=4 SV=1
Hem_contig_51946	-6.04	0.000586	---NA---	tr|V4BAV7| V4BAV7_LOTGI Uncharacterized protein OS=Lottia gigantea GN=LOTGIDRAFT_202939 PE=4 SV=1
Hem_contig_129427	-6.11	0.00631	---NA---	not available
Hem_contig_118628	-6.12	0.00528	---NA---	not available
Hem_contig_53058	-6.15	0.000287	TAR1_YEASTRecName: Full=Protein TAR1; AltName: Full=Transcript antisense to ribosomal RNA protein 1	not available
Hem_contig_8841	-6.24	0.00138	---NA---	tr|V4BSJ2| V4BSJ2_LOTGI Uncharacterized protein OS=Lottia gigantea GN=LOTGIDRAFT_145533 PE=4 SV=1
Hem_contig_27174	-6.25	0.03	---NA---	not available
Hem_contig_98070	-6.26	0.02	---NA---	not available
Hem_contig_5136	-6.26	0.000586	ART2_YEASTRecName: Full=Putative uncharacterized protein ART2; AltName: Full=Antisense to ribosomal RNA transcript protein 2	tr|G0YGJ7| G0YGJ7_MYTED Senescence-associated protein (Fragment) OS=Mytilus edulis PE=2 SV=1
Hem_contig_45874	-6.32	0.00289	---NA---	not available
Hem_contig_109268	-6.36	0.04	---NA---	not available
Hem_contig_146651	-6.46	0.0013	---NA---	tr|V4AX73| V4AX73_LOTGI Uncharacterized protein (Fragment) OS=Lottia gigantea GN=LOTGIDRAFT_141782 PE=4 SV=1
Hem_contig_175966	-6.48	0.04	---NA---	not available
Hem_contig_204066	-6.48	0.00874	---NA---	tr|K1Q8Y7| K1Q8Y7_CRAGI Uncharacterized protein OS=Crassostrea gigas GN=CGI_10000152 PE=4 SV=1
Hem_contig_135227	-6.49	0.000152	---NA---	tr|K1PGB6| K1PGB6_CRAGI Uncharacterized protein OS=Crassostrea gigas GN=CGI_10000010 PE=4 SV=1
Hem_contig_147665	-6.5	0.000133	---NA---	not available
Hem_contig_17170	-6.5	0.000868	---NA---	tr|K1P8R7| K1P8R7_CRAGI Uncharacterized protein OS=Crassostrea gigas GN=CGI_10000068 PE=4 SV=1
Hem_contig_61560	-6.54	0.00157	---NA---	tr|K1Q6G2| K1Q6G2_CRAGI Uncharacterized protein OS=Crassostrea gigas GN=CGI_10000513 PE=4 SV=1
Hem_contig_2561	-6.55	0.00109	RRT15_YEASTRecName: Full=Regulator of rDNA transcription protein 15	tr|G0YGJ7| G0YGJ7_MYTED Senescence-associated protein (Fragment) OS=Mytilus edulis PE=2 SV=1
Hem_contig_200370	-6.56	0.01	---NA---	not available
Hem_contig_166208	-6.65	0.000152	---NA---	not available
Hem_contig_154854	-6.66	0.01	---NA---	not available
Hem_contig_89546	-6.66	0.000281	---NA---	tr|V4C3F0| V4C3F0_LOTGI Uncharacterized protein (Fragment) OS=Lottia gigantea GN=LOTGIDRAFT_116114 PE=4 SV=1
Hem_contig_51326	-6.7	0.00107	---NA---	not available
Hem_contig_93584	-6.7	0.000188	---NA---	tr|V3ZM91| V3ZM91_LOTGI Uncharacterized protein (Fragment) OS=Lottia gigantea GN=LOTGIDRAFT_137887 PE=4 SV=1
Hem_contig_196569	-6.75	0.000542	---NA---	not available
Hem_contig_15323	-6.81	0.000394	---NA---	tr|B4XZC3| B4XZC3_MYTTR Cyp-like protein (Fragment) OS=Mytilus trossulus PE=2 SV=1
Hem_contig_150348	-6.83	0.01	---NA---	not available
Hem_contig_36725	-6.86	0.00124	---NA---	tr|B4XZC3| B4XZC3_MYTTR Cyp-like protein (Fragment) OS=Mytilus trossulus PE=2 SV=1
Hem_contig_171016	-6.87	0.000208	---NA---	not available
Hem_contig_55893	-6.9	3.96e-05	---NA---	not available
Hem_contig_42646	-6.99	0.00659	---NA---	not available
Hem_contig_198	-7	0.000133	RRT15_YEASTRecName: Full=Regulator of rDNA transcription protein 15	tr|B3TK68| B3TK68_HALDV Predicted protein 3 OS=Haliotis diversicolor PE=2 SV=1
Hem_contig_4657	-7.03	0.00049	NLRC3_MOUSERecName: Full=Protein NLRC3	not available
Hem_contig_85285	-7.04	0.000452	---NA---	not available
Hem_contig_103947	-7.04	0.000791	---NA---	not available
Hem_contig_189516	-7.05	0.000778	---NA---	tr|K1PG44| K1PG44_CRAGI Uncharacterized protein OS=Crassostrea gigas GN=CGI_10000103 PE=4 SV=1
Hem_contig_32700	-7.06	0.000868	H4_MYTTRRecName: Full=Histone H4	tr|A0A0B6YRU8| A0A0B6YRU8_9EUPU Histone H4 (Fragment) OS=Arion vulgaris GN=ORF34794 PE=3 SV=1
Hem_contig_167969	-7.1	0.00107	---NA---	tr|K1QT15| K1QT15_CRAGI Uncharacterized protein OS=Crassostrea gigas GN=CGI_10000276 PE=4 SV=1
Hem_contig_5797	-7.11	0.0018	---NA---	not available
Hem_contig_51435	-7.12	0.00101	---NA---	tr|K1QT15| K1QT15_CRAGI Uncharacterized protein OS=Crassostrea gigas GN=CGI_10000276 PE=4 SV=1
Hem_contig_173973	-7.13	0.000799	---NA---	tr|K1P8R7| K1P8R7_CRAGI Uncharacterized protein OS=Crassostrea gigas GN=CGI_10000068 PE=4 SV=1
Hem_contig_35154	-7.16	0.00151	---NA---	not available
Hem_contig_159865	-7.19	6.55e-05	---NA---	not available
Hem_contig_101739	-7.23	0.000394	---NA---	tr|A0A0K2S9L2| A0A0K2S9L2_CONEP Conotoxin Superfamily T OS=Conus episcopatus PE=2 SV=1
Hem_contig_9155	-7.3	0.000152	---NA---	tr|V4AGE6| V4AGE6_LOTGI Uncharacterized protein OS=Lottia gigantea GN=LOTGIDRAFT_145534 PE=4 SV=1
Hem_contig_6254	-7.3	0.000502	---NA---	tr|V4BAV7| V4BAV7_LOTGI Uncharacterized protein OS=Lottia gigantea GN=LOTGIDRAFT_202939 PE=4 SV=1
Hem_contig_79248	-7.31	0.00112	---NA---	tr|V4BAV7| V4BAV7_LOTGI Uncharacterized protein OS=Lottia gigantea GN=LOTGIDRAFT_202939 PE=4 SV=1
Hem_contig_31280	-7.32	0.000394	---NA---	not available
Hem_contig_9361	-7.32	0.000174	---NA---	tr|V3ZM87| V3ZM87_LOTGI Uncharacterized protein (Fragment) OS=Lottia gigantea GN=LOTGIDRAFT_145545 PE=4 SV=1
Hem_contig_71914	-7.33	0.00156	RRT15_YEASTRecName: Full=Regulator of rDNA transcription protein 15	tr|G0YGJ7| G0YGJ7_MYTED Senescence-associated protein (Fragment) OS=Mytilus edulis PE=2 SV=1
Hem_contig_78138	-7.33	0.00562	H2B_PLADURecName: Full=Histone H2B	tr|Q6WV82| Q6WV82_MYTTR Histone H2B OS=Mytilus trossulus GN=H2B PE=3 SV=1
Hem_contig_93566	-7.42	0.000223	---NA---	not available
Hem_contig_25989	-7.47	0.000511	---NA---	tr|V4BAV7| V4BAV7_LOTGI Uncharacterized protein OS=Lottia gigantea GN=LOTGIDRAFT_202939 PE=4 SV=1
Hem_contig_28440	-7.47	0.000511	---NA---	tr|A0A0K2S7X5| A0A0K2S7X5_CONEP Conotoxin Superfamily SF1 OS=Conus episcopatus PE=2 SV=1
Hem_contig_170686	-7.47	0.000452	---NA---	tr|V4C3F0| V4C3F0_LOTGI Uncharacterized protein (Fragment) OS=Lottia gigantea GN=LOTGIDRAFT_116114 PE=4 SV=1
Hem_contig_29529	-7.48	0.000159	---NA---	not available
Hem_contig_124544	-7.48	0.000452	---NA---	tr|K1QT15| K1QT15_CRAGI Uncharacterized protein OS=Crassostrea gigas GN=CGI_10000276 PE=4 SV=1
Hem_contig_100639	-7.49	0.000594	---NA---	tr|V4AX73| V4AX73_LOTGI Uncharacterized protein (Fragment) OS=Lottia gigantea GN=LOTGIDRAFT_141782 PE=4 SV=1
Hem_contig_21480	-7.5	0.000293	RRT15_YEASTRecName: Full=Regulator of rDNA transcription protein 15	tr|G0YGJ7| G0YGJ7_MYTED Senescence-associated protein (Fragment) OS=Mytilus edulis PE=2 SV=1
Hem_contig_120448	-7.51	0.00852	---NA---	tr|A0A0K0NJY8| A0A0K0NJY8_MYTGA CRP-I51 OS=Mytilus galloprovincialis PE=2 SV=1
Hem_contig_161937	-7.53	0.00055	---NA---	not available
Hem_contig_113337	-7.53	0.000293	---NA---	tr|K1PNB7| K1PNB7_CRAGI Uncharacterized protein OS=Crassostrea gigas GN=CGI_10000118 PE=4 SV=1
Hem_contig_39941	-7.53	0.00307	ADAT1_XENTRRecName: Full=tRNA-specific adenosine deaminase 1; AltName: Full=tRNA-specific adenosine-37 deaminase	tr|V4AXC3| V4AXC3_LOTGI Uncharacterized protein OS=Lottia gigantea GN=LOTGIDRAFT_231337 PE=4 SV=1
Hem_contig_108566	-7.66	6.65e-05	---NA---	not available
Hem_contig_57224	-7.68	0.00055	---NA---	not available
Hem_contig_8744	-7.76	0.00089	---NA---	tr|V4AX73| V4AX73_LOTGI Uncharacterized protein (Fragment) OS=Lottia gigantea GN=LOTGIDRAFT_141782 PE=4 SV=1
Hem_contig_51117	-7.78	0.000931	---NA---	tr|K1Q8Y0| K1Q8Y0_CRAGI Uncharacterized protein OS=Crassostrea gigas GN=CGI_10000154 PE=4 SV=1
Hem_contig_80963	-7.86	3.64e-05	---NA---	tr|K1PG44| K1PG44_CRAGI Uncharacterized protein OS=Crassostrea gigas GN=CGI_10000103 PE=4 SV=1
Hem_contig_173793	-7.96	0.01	---NA---	not available
Hem_contig_168441	-7.96	0.04	---NA---	not available
Hem_contig_86043	-8.08	0.000407	---NA---	not available
Hem_contig_148998	-8.4	0.00116	---NA---	not available
Hem_contig_184081	-8.63	0.04	---NA---	not available
Hem_contig_20589	-9.09	0.000183	---NA---	not available
Hem_contig_28439	-9.45	0.000408	---NA---	tr|A0A0K2S7X5| A0A0K2S7X5_CONEP Conotoxin Superfamily SF1 OS=Conus episcopatus PE=2 SV=1
Hem_contig_85889	-9.75	0.000799	IBPA_KLEP3RecName: Full=Small heat shock protein IbpA; AltName: Full=16 kDa heat shock protein A	not available
Hem_contig_55738	-10.61	0.00089	---NA---	not available
Hem_contig_77135	-10.67	0.000799	---NA---	not available
Hem_contig_72697	-11.94	0.02	---NA---	not available
Hem_contig_117001	-12.51	0.01	---NA---	not available
Hem_contig_119045	-13.56	0.000152	---NA---	not available
Hem_contig_110281	-15.19	0.000133	---NA---	tr|K1PGB6| K1PGB6_CRAGI Uncharacterized protein OS=Crassostrea gigas GN=CGI_10000010 PE=4 SV=1
Hem_contig_195457	-16.45	0.02	---NA---	not available
Hem_contig_67764	-22.91	0.04	---NA---	not available
Hem_contig_76453	-23.57	0.03	---NA---	not available
Hem_contig_148342	-24.71	0.04	---NA---	tr|A0A194ANH1| A0A194ANH1_PINFU Uncharacterized protein OS=Pinctada fucata PE=4 SV=1
Hem_contig_216322	-24.94	0.02	H32_PEARecName: Full=Histone H3.2	tr|V3ZAF5| V3ZAF5_LOTGI Uncharacterized protein (Fragment) OS=Lottia gigantea GN=LOTGIDRAFT_145934 PE=3 SV=1
Hem_contig_51341	-29.98	0.000413	---NA---	not available
Hem_contig_48407	-50.81	7.96e-08	YL154_YEASTRecName: Full=Uncharacterized protein YLR154C-G	tr|V4BSJ2| V4BSJ2_LOTGI Uncharacterized protein OS=Lottia gigantea GN=LOTGIDRAFT_145533 PE=4 SV=1
Hem_contig_177567	-67.31	0.000133	---NA---	not available
