# Supplementary material for: Stimulation of Mytilus galloprovincialis Hemocytes With Different Immune Challenges Induces Differential Transcriptomic, miRNomic, and Functional Responses
Source: Front Immunol. 2020 Dec 17;11:606102. doi: 10.3389/fimmu.2020.606102 (PMC7773633; doi:10.3389/fimmu.2020.606102)
Supplement: Supplementary file 1 [file DataSheet_1.zip › Supplementary Table 3.xlsx]

## Sheet: Hoja1
Supplementary Table 3: DEGs after LPS stimulation
Contig name	FC	FDR p-value	UniProt Blast2Go	NCBI CLC
Hem_contig_12283	330.78	4.28e-07	---NA---	not available
Hem_contig_23408	110.88	1.92e-07	---NA---	not available
Hem_contig_37773	65.44	0.00327	TBB5_ARATHRecName: Full=Tubulin beta-5 chain; AltName: Full=Beta-5-tubulin	tr|G3ET94| G3ET94_9BIVA Tubulin beta chain (Fragment) OS=Yoldiella inconspicua GN=BTUB PE=3 SV=1
Hem_contig_31042	54.7	1.58e-08	---NA---	not available
Hem_contig_47522	34.45	7.03e-08	PERC_ANOGARecName: Full=Chorion peroxidase; Flags: Precursor	tr|K1QLH8| K1QLH8_CRAGI Peroxidasin OS=Crassostrea gigas GN=CGI_10021733 PE=4 SV=1
Hem_contig_28505	34.03	2.11e-06	---NA---	not available
Hem_contig_42993	28.35	0.00466	TBA1_PNECARecName: Full=Tubulin alpha chain	tr|A0A0B7B1E8| A0A0B7B1E8_9EUPU Tubulin alpha chain OS=Arion vulgaris GN=ORF157776 PE=3 SV=1
Hem_contig_36321	20.07	0.00872	---NA---	not available
Hem_contig_2803	17.61	0.02	---NA---	not available
Hem_contig_11136	17.57	7.16e-08	---NA---	not available
Hem_contig_30827	13.91	1.31e-07	---NA---	not available
Hem_contig_31502	13.24	1.36e-11	---NA---	not available
Hem_contig_37665	12.98	1.36e-11	---NA---	tr|V4AFC5| V4AFC5_LOTGI Uncharacterized protein OS=Lottia gigantea GN=LOTGIDRAFT_233318 PE=4 SV=1
Hem_contig_7151	12.26	1.42e-10	---NA---	not available
Hem_contig_37575	11.89	1.38e-05	---NA---	not available
Hem_contig_10083	11.79	9.76e-12	---NA---	not available
Hem_contig_1275	11.64	3.01e-09	APRA_DICDIRecName: Full=Autocrine proliferation repressor protein A; AltName: Full=PhoPQ-activated pathogenicity-related protein; Flags: Precursor	tr|K1QFJ5| K1QFJ5_CRAGI Autocrine proliferation repressor protein A OS=Crassostrea gigas GN=CGI_10020333 PE=4 SV=1
Hem_contig_25507	11.56	3.33e-11	---NA---	tr|V4AFC5| V4AFC5_LOTGI Uncharacterized protein OS=Lottia gigantea GN=LOTGIDRAFT_233318 PE=4 SV=1
Hem_contig_14066	11.44	0	GDF15_MOUSERecName: Full=Growth/differentiation factor 15; Short=GDF-15; Flags: Precursor	tr|K1RY35| K1RY35_CRAGI Bone morphogenetic protein 7 OS=Crassostrea gigas GN=CGI_10026937 PE=3 SV=1
Hem_contig_36336	11.35	3.25e-05	---NA---	not available
Hem_contig_56566	11.28	4.61e-05	---NA---	not available
Hem_contig_19043	11.02	0.03	---NA---	not available
Hem_contig_87341	10.89	0.01	---NA---	not available
Hem_contig_25837	10.84	0.000907	---NA---	not available
Hem_contig_21389	10.14	4.07e-11	XCT_MOUSERecName: Full=Cystine/glutamate transporter; AltName: Full=Amino acid transport system xc-; AltName: Full=Solute carrier family 7 member 11; AltName: Full=xCT	tr|V4C430| V4C430_LOTGI Uncharacterized protein OS=Lottia gigantea GN=LOTGIDRAFT_202174 PE=4 SV=1
Hem_contig_1372	9.81	4.47e-07	---NA---	not available
Hem_contig_12113	9.72	2.13e-08	---NA---	not available
Hem_contig_5506	9.62	5.89e-08	---NA---	not available
Hem_contig_11150	9.57	2.16e-10	---NA---	not available
Hem_contig_23128	9.56	0.03	---NA---	not available
Hem_contig_31586	9.39	0.00496	---NA---	not available
Hem_contig_1123	8.83	6.49e-09	---NA---	tr|K1QFJ5| K1QFJ5_CRAGI Autocrine proliferation repressor protein A OS=Crassostrea gigas GN=CGI_10020333 PE=4 SV=1
Hem_contig_55863	8.59	0.01	---NA---	not available
Hem_contig_3465	8.51	1.22e-06	---NA---	tr|V4BIC7| V4BIC7_LOTGI Uncharacterized protein OS=Lottia gigantea GN=LOTGIDRAFT_234654 PE=4 SV=1
Hem_contig_11529	8.39	1.36e-11	---NA---	tr|K1R4K0| K1R4K0_CRAGI Uncharacterized protein OS=Crassostrea gigas GN=CGI_10007247 PE=4 SV=1
Hem_contig_19474	8.3	2.94e-05	---NA---	not available
Hem_contig_19393	8.25	1.15e-07	---NA---	not available
Hem_contig_52202	8.17	0.000252	---NA---	not available
Hem_contig_5531	8.04	6.73e-08	---NA---	not available
Hem_contig_7306	7.97	0	---NA---	not available
Hem_contig_15675	7.94	0.000172	---NA---	not available
Hem_contig_42913	7.93	0.00502	---NA---	not available
Hem_contig_52261	7.91	0.02	---NA---	not available
Hem_contig_5722	7.59	1.71e-07	---NA---	not available
Hem_contig_14355	7.52	7.67e-09	SGPL1_RATRecName: Full=Sphingosine-1-phosphate lyase 1; Short=S1PL; Short=SP-lyase 1; Short=SPL; Short=SPL 1; AltName: Full=Sphingosine-1-phosphate aldolase	tr|V3ZTV8| V3ZTV8_LOTGI Uncharacterized protein (Fragment) OS=Lottia gigantea GN=LOTGIDRAFT_129959 PE=3 SV=1
Hem_contig_28189	7.5	1.36e-11	---NA---	tr|K1R9G8| K1R9G8_CRAGI Uncharacterized protein OS=Crassostrea gigas GN=CGI_10022426 PE=4 SV=1
Hem_contig_5233	7.49	0	---NA---	not available
Hem_contig_58005	7.48	4.28e-07	---NA---	not available
Hem_contig_90555	7.39	0.00921	---NA---	not available
Hem_contig_80191	7.25	0.000466	---NA---	not available
Hem_contig_66919	7.24	0.00491	---NA---	not available
Hem_contig_11158	7.15	4.69e-06	---NA---	not available
Hem_contig_5234	7.14	1.71e-11	---NA---	not available
Hem_contig_27520	7.07	2.32e-09	ELF5_BOVINRecName: Full=ETS-related transcription factor Elf-5; AltName: Full=E74-like factor 5	tr|K1QAA0| K1QAA0_CRAGI ETS-related transcription factor Elf-3 OS=Crassostrea gigas GN=CGI_10019462 PE=3 SV=1
Hem_contig_37769	7.05	4.69e-06	HMCN2_HUMANRecName: Full=Hemicentin-2; Flags: Precursor	tr|K1QG34| K1QG34_CRAGI Titin OS=Crassostrea gigas GN=CGI_10005902 PE=4 SV=1
Hem_contig_9097	7.01	9.76e-12	---NA---	not available
Hem_contig_21390	7	3.35e-10	YLAT2_DANRERecName: Full=Y+L amino acid transporter 2; AltName: Full=Solute carrier family 7 member 6; Short=zfSlc7a6; AltName: Full=y(+)L-type amino acid transporter 2; Short=Y+LAT2; Short=y+LAT-2	tr|A0A0B7A1P7| A0A0B7A1P7_9EUPU Uncharacterized protein OS=Arion vulgaris GN=ORF91390 PE=4 SV=1
Hem_contig_7129	6.84	3.92e-09	---NA---	not available
Hem_contig_33773	6.81	2.16e-10	---NA---	not available
Hem_contig_1919	6.74	3.23e-06	---NA---	not available
Hem_contig_102545	6.72	0.03	TEMPT_APLCARecName: Full=Temptin; Flags: Precursor	tr|K1PPH3| K1PPH3_CRAGI Temptin OS=Crassostrea gigas GN=CGI_10005397 PE=4 SV=1
Hem_contig_92328	6.72	0.02	C163A_CANFARecName: Full=Scavenger receptor cysteine-rich type 1 protein M130; AltName: CD_antigen=CD163; Contains: RecName: Full=Soluble CD163; Short=sCD163; Flags: Precursor	tr|K1R2P6| K1R2P6_CRAGI Deleted in malignant brain tumors 1 protein OS=Crassostrea gigas GN=CGI_10022550 PE=4 SV=1
Hem_contig_64056	6.69	0.00819	---NA---	not available
Hem_contig_108916	6.63	0.01	SET2_SCHPORecName: Full=Histone-lysine N-methyltransferase, H3 lysine-36 specific; AltName: Full=Lysine N-methyltransferase 3; AltName: Full=SET domain-containing protein 2	tr|K1Q9D9| K1Q9D9_CRAGI Histone-lysine N-methyltransferase OS=Crassostrea gigas GN=CGI_10016754 PE=3 SV=1
Hem_contig_170958	6.62	3.62e-09	---NA---	not available
Hem_contig_9766	6.57	0.000562	---NA---	not available
Hem_contig_97704	6.52	1.21e-05	LAT2_RABITRecName: Full=Large neutral amino acids transporter small subunit 2; AltName: Full=4F2-LC5; AltName: Full=L-type amino acid transporter 2; AltName: Full=Solute carrier family 7 member 8	tr|V4C430| V4C430_LOTGI Uncharacterized protein OS=Lottia gigantea GN=LOTGIDRAFT_202174 PE=4 SV=1
Hem_contig_25544	6.51	8.48e-09	---NA---	not available
Hem_contig_87926	6.5	0.00274	---NA---	not available
Hem_contig_14451	6.42	2.94e-05	MBL2_RATRecName: Full=Mannose-binding protein C; Short=MBP-C; AltName: Full=Mannan-binding protein; AltName: Full=Ra-reactive factor polysaccharide-binding component p28A; Short=RaRF p28A; Flags: Precursor	tr|K1R0P7| K1R0P7_CRAGI Aggrecan core protein (Fragment) OS=Crassostrea gigas GN=CGI_10010693 PE=4 SV=1
Hem_contig_5088	6.14	0.000103	ZNFX1_HUMANRecName: Full=NFX1-type zinc finger-containing protein 1	tr|K1P999| K1P999_CRAGI NFX1-type zinc finger-containing protein 1 OS=Crassostrea gigas GN=CGI_10006232 PE=4 SV=1
Hem_contig_42838	6.12	0.00606	---NA---	not available
Hem_contig_45694	6.07	3.07e-06	---NA---	not available
Hem_contig_24365	6.03	3.59e-05	---NA---	not available
Hem_contig_16643	6.03	0.02	---NA---	not available
Hem_contig_13328	5.99	6.67e-07	---NA---	not available
Hem_contig_19044	5.98	1.3e-10	---NA---	not available
Hem_contig_13562	5.98	4.43e-08	---NA---	tr|A0A120GZK0| A0A120GZK0_PINFU EGF-like protein OS=Pinctada fucata GN=EGF1 PE=2 SV=1
Hem_contig_40924	5.97	1.99e-06	RCC1_XENLARecName: Full=Regulator of chromosome condensation	tr|K1RCA3| K1RCA3_CRAGI Regulator of chromosome condensation OS=Crassostrea gigas GN=CGI_10021514 PE=4 SV=1
Hem_contig_4937	5.94	0.00108	---NA---	not available
Hem_contig_9351	5.93	8.78e-07	---NA---	not available
Hem_contig_940	5.93	3.59e-10	---NA---	not available
Hem_contig_4596	5.91	3.71e-05	EHF_PANPARecName: Full=ETS homologous factor; AltName: Full=ETS domain-containing transcription factor	tr|V4CJP2| V4CJP2_LOTGI Uncharacterized protein (Fragment) OS=Lottia gigantea GN=LOTGIDRAFT_138494 PE=3 SV=1
Hem_contig_68036	5.82	8.58e-06	---NA---	not available
Hem_contig_92136	5.81	0.00217	APJ_HUMANRecName: Full=Apelin receptor; AltName: Full=Angiotensin receptor-like 1; AltName: Full=G-protein coupled receptor APJ; AltName: Full=G-protein coupled receptor HG11	tr|K1QC96| K1QC96_CRAGI Rhodopsin, GQ-coupled OS=Crassostrea gigas GN=CGI_10009765 PE=4 SV=1
Hem_contig_48751	5.8	6.55e-06	---NA---	not available
Hem_contig_1750	5.79	4.09e-05	ZIG4_CAEELRecName: Full=Zwei Ig domain protein zig-4; AltName: Full=2 Ig domain protein zig-4; Flags: Precursor	tr|K1PWM6| K1PWM6_CRAGI Neural/ectodermal development factor IMP-L2 OS=Crassostrea gigas GN=CGI_10012826 PE=4 SV=1
Hem_contig_31829	5.76	0.03	---NA---	not available
Hem_contig_38721	5.71	1.86e-08	PERC_ANOGARecName: Full=Chorion peroxidase; Flags: Precursor	tr|K1QLH8| K1QLH8_CRAGI Peroxidasin OS=Crassostrea gigas GN=CGI_10021733 PE=4 SV=1
Hem_contig_57919	5.68	3.62e-07	PPSD_MYCTORecName: Full=Phthiocerol synthesis polyketide synthase type I PpsD; AltName: Full=Beta-ketoacyl-acyl-carrier-protein synthase I	tr|V4AZZ6| V4AZZ6_LOTGI Uncharacterized protein (Fragment) OS=Lottia gigantea GN=LOTGIDRAFT_113488 PE=4 SV=1
Hem_contig_10728	5.67	7.48e-07	---NA---	not available
Hem_contig_691	5.66	0.000252	CP7A1_HUMANRecName: Full=Cholesterol 7-alpha-monooxygenase; AltName: Full=CYPVII; AltName: Full=Cholesterol 7-alpha-hydroxylase; AltName: Full=Cytochrome P450 7A1	tr|K1QGB3| K1QGB3_CRAGI Cholesterol 7-alpha-monooxygenase OS=Crassostrea gigas GN=CGI_10024740 PE=3 SV=1
Hem_contig_43772	5.65	6e-06	---NA---	not available
Hem_contig_9349	5.64	0.03	---NA---	not available
Hem_contig_36337	5.63	0.02	---NA---	not available
Hem_contig_15625	5.6	2.32e-09	---NA---	not available
Hem_contig_40195	5.59	4.63e-05	ASM3B_HUMANRecName: Full=Acid sphingomyelinase-like phosphodiesterase 3b; Short=ASM-like phosphodiesterase 3b; Flags: Precursor	tr|K1QXN0| K1QXN0_CRAGI Acid sphingomyelinase-like phosphodiesterase 3b OS=Crassostrea gigas GN=CGI_10022056 PE=4 SV=1
Hem_contig_941	5.57	6.97e-09	---NA---	tr|K1QL17| K1QL17_CRAGI Tripartite motif-containing protein 45 OS=Crassostrea gigas GN=CGI_10021087 PE=4 SV=1
Hem_contig_11135	5.56	2.44e-06	---NA---	not available
Hem_contig_57505	5.54	0.000159	---NA---	tr|Q8IU47| Q8IU47_HETBL Metalloendopeptidase OS=Heterololigo bleekeri GN=Mase-I PE=2 SV=1
Hem_contig_62931	5.53	0.00709	---NA---	not available
Hem_contig_18057	5.49	4.13e-11	---NA---	not available
Hem_contig_4161	5.49	2.04e-09	---NA---	not available
Hem_contig_3478	5.48	0.03	---NA---	not available
Hem_contig_22282	5.48	1.49e-08	---NA---	tr|K1Q6N1| K1Q6N1_CRAGI Uncharacterized protein OS=Crassostrea gigas GN=CGI_10019858 PE=4 SV=1
Hem_contig_31972	5.44	0.04	---NA---	not available
Hem_contig_36632	5.42	8.82e-06	---NA---	not available
Hem_contig_4160	5.41	8.14e-08	---NA---	tr|K1QBU9| K1QBU9_CRAGI Tripartite motif-containing protein 45 OS=Crassostrea gigas GN=CGI_10013321 PE=4 SV=1
Hem_contig_23924	5.39	7.36e-05	---NA---	not available
Hem_contig_49073	5.38	0.04	---NA---	not available
Hem_contig_11166	5.37	3.83e-06	---NA---	not available
Hem_contig_6285	5.36	1.44e-07	---NA---	not available
Hem_contig_49968	5.32	0.00394	---NA---	not available
Hem_contig_82583	5.29	0.0051	---NA---	not available
Hem_contig_67866	5.27	7.94e-08	---NA---	tr|K1Q3E4| K1Q3E4_CRAGI Uncharacterized protein OS=Crassostrea gigas GN=CGI_10019612 PE=4 SV=1
Hem_contig_29858	5.22	6.16e-08	---NA---	not available
Hem_contig_26724	5.21	0.04	---NA---	not available
Hem_contig_15950	5.18	6.49e-09	---NA---	not available
Hem_contig_10307	5.18	0.000562	---NA---	not available
Hem_contig_29847	5.18	1.64e-06	---NA---	not available
Hem_contig_126790	5.16	0.000201	HMCN1_MOUSERecName: Full=Hemicentin-1; AltName: Full=Fibulin-6; Short=FIBL-6; Flags: Precursor	tr|K1QUM5| K1QUM5_CRAGI Titin OS=Crassostrea gigas GN=CGI_10019011 PE=4 SV=1
Hem_contig_37572	5.14	0.0024	---NA---	not available
Hem_contig_22684	5.12	1.54e-06	---NA---	not available
Hem_contig_44068	5.12	0.000141	PLCL_MYTGARecName: Full=Perlucin-like protein; Flags: Precursor	tr|A0A0C5PRJ5| A0A0C5PRJ5_MYTGA C-type lectin 6 OS=Mytilus galloprovincialis PE=2 SV=1
Hem_contig_52298	5.12	1.34e-05	---NA---	tr|K1Q3E4| K1Q3E4_CRAGI Uncharacterized protein OS=Crassostrea gigas GN=CGI_10019612 PE=4 SV=1
Hem_contig_50861	5.12	0.000558	---NA---	tr|K1P9R6| K1P9R6_CRAGI Uncharacterized protein OS=Crassostrea gigas GN=CGI_10005970 PE=4 SV=1
Hem_contig_44200	5.1	0.00377	---NA---	not available
Hem_contig_7772	5.08	7.69e-05	---NA---	not available
Hem_contig_2315	5.08	1.12e-05	---NA---	not available
Hem_contig_14452	5.03	0.00152	---NA---	not available
Hem_contig_1561	5.02	0.00279	---NA---	not available
Hem_contig_5385	5.01	1.01e-10	---NA---	not available
Hem_contig_661	5	2.06e-05	---NA---	tr|K1Q6N1| K1Q6N1_CRAGI Uncharacterized protein OS=Crassostrea gigas GN=CGI_10019858 PE=4 SV=1
Hem_contig_23522	4.99	0.0005	---NA---	tr|V3ZK04| V3ZK04_LOTGI Uncharacterized protein OS=Lottia gigantea GN=LOTGIDRAFT_155732 PE=4 SV=1
Hem_contig_8005	4.96	2.1e-06	---NA---	tr|K1QUM5| K1QUM5_CRAGI Titin OS=Crassostrea gigas GN=CGI_10019011 PE=4 SV=1
Hem_contig_46326	4.95	2.45e-06	---NA---	tr|A0A182ZCN0| A0A182ZCN0_BIOGL Uncharacterized protein OS=Biomphalaria glabrata PE=4 SV=1
Hem_contig_70690	4.91	0.000229	---NA---	not available
Hem_contig_20138	4.9	4.18e-06	---NA---	not available
Hem_contig_18046	4.9	0.000294	---NA---	not available
Hem_contig_34676	4.86	0.03	---NA---	not available
Hem_contig_23414	4.82	0.000272	---NA---	tr|V4BWM6| V4BWM6_LOTGI Uncharacterized protein OS=Lottia gigantea GN=LOTGIDRAFT_232792 PE=4 SV=1
Hem_contig_14996	4.81	2.46e-05	PPSD_MYCBORecName: Full=Phthiocerol/phenolphthiocerol synthesis polyketide synthase type I PpsD; AltName: Full=Beta-ketoacyl-acyl-carrier-protein synthase I	tr|K1R941| K1R941_CRAGI Erythronolide synthase, modules 3 and 4 OS=Crassostrea gigas GN=CGI_10024219 PE=4 SV=1
Hem_contig_3076	4.78	4.13e-07	---NA---	not available
Hem_contig_33351	4.78	0.000199	---NA---	not available
Hem_contig_28323	4.74	0.02	---NA---	not available
Hem_contig_23851	4.69	0.000184	---NA---	not available
Hem_contig_36593	4.68	1.36e-05	PDZD2_RATRecName: Full=PDZ domain-containing protein 2; AltName: Full=PDZ domain-containing protein 3; AltName: Full=Plakophilin-related armadillo repeat protein-interacting PDZ protein; Contains: RecName: Full=Processed PDZ domain-containing protein 2	tr|K1QMW0| K1QMW0_CRAGI PDZ domain-containing protein 2 OS=Crassostrea gigas GN=CGI_10016149 PE=4 SV=1
Hem_contig_20430	4.65	6.06e-05	S23A2_XENTRRecName: Full=Solute carrier family 23 member 2; AltName: Full=Na(+)/L-ascorbic acid transporter 2; AltName: Full=Sodium-dependent vitamin C transporter 2	tr|A0A0L8FRU4| A0A0L8FRU4_OCTBM Uncharacterized protein (Fragment) OS=Octopus bimaculoides GN=OCBIM_22009672mg PE=4 SV=1
Hem_contig_53251	4.64	0.00401	---NA---	tr|K1R099| K1R099_CRAGI Cholecystokinin receptor OS=Crassostrea gigas GN=CGI_10009465 PE=3 SV=1
Hem_contig_45867	4.63	0.03	---NA---	not available
Hem_contig_77254	4.62	0.01	STX1A_DROMERecName: Full=Syntaxin-1A; AltName: Full=dSynt1	tr|A0A0B6YW24| A0A0B6YW24_9EUPU Uncharacterized protein OS=Arion vulgaris GN=ORF37914 PE=3 SV=1
Hem_contig_20705	4.62	0.000115	TLR13_MOUSERecName: Full=Toll-like receptor 13; Flags: Precursor	tr|M4VR96| M4VR96_MYTGA Toll-like receptor W OS=Mytilus galloprovincialis PE=2 SV=1
Hem_contig_26970	4.61	0.00375	---NA---	not available
Hem_contig_82680	4.58	0.03	---NA---	not available
Hem_contig_43277	4.58	0.00397	TITIN_HUMANRecName: Full=Titin; AltName: Full=Connectin; AltName: Full=Rhabdomyosarcoma antigen MU-RMS-40.14	tr|V4AHV3| V4AHV3_LOTGI Uncharacterized protein OS=Lottia gigantea GN=LOTGIDRAFT_237566 PE=4 SV=1
Hem_contig_21352	4.55	7.32e-06	---NA---	not available
Hem_contig_759	4.55	0.00257	PGRP1_BOSINRecName: Full=Peptidoglycan recognition protein 1; Flags: Precursor	tr|W8GP21| W8GP21_HYRCU Peptidoglycan-recognition protein OS=Hyriopsis cumingii PE=2 SV=1
Hem_contig_24020	4.54	0.00474	---NA---	tr|K1Q3E4| K1Q3E4_CRAGI Uncharacterized protein OS=Crassostrea gigas GN=CGI_10019612 PE=4 SV=1
Hem_contig_23163	4.49	9.66e-09	---NA---	not available
Hem_contig_13812	4.49	1.8e-06	---NA---	not available
Hem_contig_24465	4.44	0.000544	---NA---	not available
Hem_contig_22578	4.42	0.00173	---NA---	not available
Hem_contig_46483	4.4	0.03	---NA---	not available
Hem_contig_81383	4.39	0.00391	---NA---	tr|K1QAT5| K1QAT5_CRAGI Rhodopsin, GQ-coupled OS=Crassostrea gigas GN=CGI_10011747 PE=4 SV=1
Hem_contig_58576	4.37	0.00338	---NA---	not available
Hem_contig_26520	4.37	0.01	---NA---	tr|F2XEX1| F2XEX1_MYTGA Caspase 3/7-3 OS=Mytilus galloprovincialis PE=2 SV=1
Hem_contig_7169	4.35	0.000329	ZNFX1_MOUSERecName: Full=NFX1-type zinc finger-containing protein 1	tr|V4AYN5| V4AYN5_LOTGI Uncharacterized protein OS=Lottia gigantea GN=LOTGIDRAFT_213601 PE=4 SV=1
Hem_contig_29412	4.32	0.00724	---NA---	not available
Hem_contig_60200	4.31	0.00621	---NA---	not available
Hem_contig_5744	4.29	7.02e-08	---NA---	not available
Hem_contig_6920	4.29	1.7e-05	---NA---	tr|A0A0B7A7A2| A0A0B7A7A2_9EUPU Uncharacterized protein OS=Arion vulgaris GN=ORF97440 PE=4 SV=1
Hem_contig_80001	4.27	0.000185	PGSC2_DROSIRecName: Full=Peptidoglycan-recognition protein SC2; Flags: Precursor	tr|W8GP21| W8GP21_HYRCU Peptidoglycan-recognition protein OS=Hyriopsis cumingii PE=2 SV=1
Hem_contig_62128	4.26	0.02	---NA---	tr|V4AFC5| V4AFC5_LOTGI Uncharacterized protein OS=Lottia gigantea GN=LOTGIDRAFT_233318 PE=4 SV=1
Hem_contig_65161	4.26	0.01	HMCN1_HUMANRecName: Full=Hemicentin-1; AltName: Full=Fibulin-6; Short=FIBL-6; Flags: Precursor	tr|K1RUV3| K1RUV3_CRAGI Hemicentin-1 OS=Crassostrea gigas GN=CGI_10028114 PE=4 SV=1
Hem_contig_27449	4.23	1.15e-07	---NA---	not available
Hem_contig_21357	4.21	0.00876	SC6A5_HUMANRecName: Full=Sodium- and chloride-dependent glycine transporter 2; Short=GlyT-2; Short=GlyT2; AltName: Full=Solute carrier family 6 member 5	tr|K1QN64| K1QN64_CRAGI Transporter OS=Crassostrea gigas GN=CGI_10012490 PE=3 SV=1
Hem_contig_7307	4.2	3.49e-06	---NA---	not available
Hem_contig_9352	4.19	0.01	---NA---	not available
Hem_contig_18545	4.19	0.000103	TITIN_HUMANRecName: Full=Titin; AltName: Full=Connectin; AltName: Full=Rhabdomyosarcoma antigen MU-RMS-40.14	tr|K1QG34| K1QG34_CRAGI Titin OS=Crassostrea gigas GN=CGI_10005902 PE=4 SV=1
Hem_contig_91179	4.18	0.000279	---NA---	not available
Hem_contig_133242	4.16	0.01	PARP4_HUMANRecName: Full=Poly	tr|K1RHR4| K1RHR4_CRAGI Poly [ADP-ribose] polymerase OS=Crassostrea gigas GN=CGI_10023281 PE=4 SV=1
Hem_contig_78541	4.11	0.01	---NA---	not available
Hem_contig_1704	4.08	1.71e-05	CPN2_MOUSERecName: Full=Carboxypeptidase N subunit 2; AltName: Full=Carboxypeptidase N 83 kDa chain; AltName: Full=Carboxypeptidase N large subunit; AltName: Full=Carboxypeptidase N polypeptide 2; AltName: Full=Carboxypeptidase N regulatory subunit; Flags: Precursor	tr|K0I5W5| K0I5W5_MYTGA Toll-like receptor i OS=Mytilus galloprovincialis PE=2 SV=1
Hem_contig_39518	4.07	0.02	OIT3_RATRecName: Full=Oncoprotein-induced transcript 3 protein; AltName: Full=Liver-specific zona pellucida domain-containing protein; Flags: Precursor	tr|K1QU93| K1QU93_CRAGI Oncoprotein-induced transcript 3 protein OS=Crassostrea gigas GN=CGI_10004828 PE=4 SV=1
Hem_contig_45945	4.05	6.23e-05	---NA---	not available
Hem_contig_21102	4.03	0.00019	---NA---	not available
Hem_contig_26797	4.03	3.34e-05	---NA---	not available
Hem_contig_49072	4.03	0.04	---NA---	not available
Hem_contig_30511	4.01	3.5e-05	---NA---	not available
Hem_contig_27079	4	3.38e-07	---NA---	not available
Hem_contig_9350	4	0.000767	---NA---	not available
Hem_contig_18772	4	0.03	---NA---	tr|A0A0N7J6H7| A0A0N7J6H7_PINFU Copper/zinc superoxide dismutase OS=Pinctada fucata PE=2 SV=1
Hem_contig_11163	3.98	0.006	---NA---	not available
Hem_contig_9160	3.97	1.15e-07	---NA---	not available
Hem_contig_7495	3.96	1.75e-06	---NA---	not available
Hem_contig_20203	3.95	2.42e-07	---NA---	not available
Hem_contig_13967	3.95	3.72e-05	---NA---	not available
Hem_contig_34574	3.93	0.000831	---NA---	not available
Hem_contig_51963	3.9	0.02	---NA---	not available
Hem_contig_67966	3.84	0.02	---NA---	tr|K1Q3E4| K1Q3E4_CRAGI Uncharacterized protein OS=Crassostrea gigas GN=CGI_10019612 PE=4 SV=1
Hem_contig_37753	3.81	0.04	SLIT2_MOUSERecName: Full=Slit homolog 2 protein; Short=Slit-2; Contains: RecName: Full=Slit homolog 2 protein N-product; Contains: RecName: Full=Slit homolog 2 protein C-product; Flags: Precursor	tr|V4BVH2| V4BVH2_LOTGI Uncharacterized protein OS=Lottia gigantea GN=LOTGIDRAFT_232797 PE=4 SV=1
Hem_contig_15005	3.78	0.03	---NA---	not available
Hem_contig_25214	3.78	0.00019	---NA---	not available
Hem_contig_74391	3.78	0.04	PLCL_MYTGARecName: Full=Perlucin-like protein; Flags: Precursor	tr|A0A0K0PUP2| A0A0K0PUP2_MYTGA Shell fibrous prismatic perlucin-like protein 1 OS=Mytilus galloprovincialis PE=2 SV=1
Hem_contig_12661	3.77	0.02	---NA---	not available
Hem_contig_71456	3.76	0.00829	---NA---	not available
Hem_contig_20681	3.76	0.00088	---NA---	not available
Hem_contig_5046	3.76	0.000125	CERKL_HUMANRecName: Full=Ceramide kinase-like protein	tr|V4BZD7| V4BZD7_LOTGI Uncharacterized protein OS=Lottia gigantea GN=LOTGIDRAFT_161209 PE=4 SV=1
Hem_contig_8385	3.76	0.000854	---NA---	tr|K1PYL1| K1PYL1_CRAGI Matrilin-2 OS=Crassostrea gigas GN=CGI_10003637 PE=3 SV=1
Hem_contig_24022	3.76	1.21e-05	PDZD2_HUMANRecName: Full=PDZ domain-containing protein 2; AltName: Full=Activated in prostate cancer protein; AltName: Full=PDZ domain-containing protein 3; Contains: RecName: Full=Processed PDZ domain-containing protein 2	tr|A0A0L8HGZ8| A0A0L8HGZ8_OCTBM Uncharacterized protein (Fragment) OS=Octopus bimaculoides GN=OCBIM_22015100mg PE=4 SV=1
Hem_contig_73288	3.74	0.00185	---NA---	not available
Hem_contig_17514	3.74	1.65e-05	P4H9_ARATHRecName: Full=Probable prolyl 4-hydroxylase 9; Short=AtP4H9	tr|V4B8S0| V4B8S0_LOTGI Uncharacterized protein OS=Lottia gigantea GN=LOTGIDRAFT_172228 PE=4 SV=1
Hem_contig_20293	3.72	1.15e-07	---NA---	not available
Hem_contig_10306	3.71	8.87e-06	---NA---	not available
Hem_contig_56799	3.71	9.78e-05	---NA---	not available
Hem_contig_89378	3.71	0.000196	---NA---	not available
Hem_contig_12230	3.71	0.04	---NA---	not available
Hem_contig_31380	3.71	0.03	---NA---	tr|K1P8A1| K1P8A1_CRAGI Poly [ADP-ribose] polymerase 14 OS=Crassostrea gigas GN=CGI_10007265 PE=4 SV=1
Hem_contig_42338	3.7	0.02	---NA---	not available
Hem_contig_11334	3.7	7.55e-05	CAD99_DROMERecName: Full=Cadherin-99C; Flags: Precursor	tr|V4AIA5| V4AIA5_LOTGI Uncharacterized protein OS=Lottia gigantea GN=LOTGIDRAFT_230170 PE=4 SV=1
Hem_contig_22874	3.66	0.00103	MYCB2_HUMANRecName: Full=E3 ubiquitin-protein ligase MYCBP2; AltName: Full=Myc-binding protein 2; AltName: Full=Pam/highwire/rpm-1 protein; AltName: Full=Protein associated with Myc; AltName: Full=RING-type E3 ubiquitin transferase MYCBP2	tr|K1RDA4| K1RDA4_CRAGI Putative E3 ubiquitin-protein ligase MYCBP2 OS=Crassostrea gigas GN=CGI_10015738 PE=4 SV=1
Hem_contig_20862	3.64	0.000347	---NA---	tr|K1Q5X8| K1Q5X8_CRAGI Ankyrin-1 OS=Crassostrea gigas GN=CGI_10008542 PE=4 SV=1
Hem_contig_31199	3.63	0.00232	S23A2_MOUSERecName: Full=Solute carrier family 23 member 2; AltName: Full=Na(+)/L-ascorbic acid transporter 2; AltName: Full=Sodium-dependent vitamin C transporter 2; Short=SVCT-2; Short=mSVCT2; AltName: Full=Yolk sac permease-like molecule 2	tr|K1RBL6| K1RBL6_CRAGI Solute carrier family 23 member 1 OS=Crassostrea gigas GN=CGI_10008520 PE=4 SV=1
Hem_contig_41829	3.62	0.02	---NA---	not available
Hem_contig_5736	3.61	0.000897	---NA---	tr|K1QM10| K1QM10_CRAGI Ceramide kinase OS=Crassostrea gigas GN=CGI_10001788 PE=4 SV=1
Hem_contig_2186	3.6	3.67e-05	---NA---	not available
Hem_contig_14426	3.59	1.23e-05	---NA---	not available
Hem_contig_12944	3.59	0.04	---NA---	tr|Q3YL60| Q3YL60_PINFU Mantle gene 6 OS=Pinctada fucata PE=2 SV=1
Hem_contig_49491	3.59	0.03	---NA---	tr|K1R6Q9| K1R6Q9_CRAGI Ankyrin-1 OS=Crassostrea gigas GN=CGI_10006436 PE=4 SV=1
Hem_contig_6885	3.58	0.000509	CERK1_MOUSERecName: Full=Ceramide kinase; Short=mCERK; AltName: Full=Acylsphingosine kinase	tr|K1QM10| K1QM10_CRAGI Ceramide kinase OS=Crassostrea gigas GN=CGI_10001788 PE=4 SV=1
Hem_contig_12092	3.58	0.02	ANKR1_HUMANRecName: Full=Ankyrin repeat domain-containing protein 1; AltName: Full=Cardiac ankyrin repeat protein; AltName: Full=Cytokine-inducible gene C-193 protein; AltName: Full=Cytokine-inducible nuclear protein	tr|V4ASB3| V4ASB3_LOTGI Uncharacterized protein OS=Lottia gigantea GN=LOTGIDRAFT_173399 PE=4 SV=1
Hem_contig_551	3.57	0.00269	---NA---	not available
Hem_contig_47529	3.55	0.00202	TLR4_RATRecName: Full=Toll-like receptor 4; Short=Toll4; AltName: CD_antigen=CD284; Flags: Precursor	tr|K0IGX2| K0IGX2_MYTGA Toll-like receptor d OS=Mytilus galloprovincialis PE=2 SV=1
Hem_contig_18867	3.54	0.00493	---NA---	not available
Hem_contig_22944	3.53	0.0071	---NA---	not available
Hem_contig_14082	3.53	0.02	GALT5_CAEELRecName: Full=Polypeptide N-acetylgalactosaminyltransferase 5; Short=pp-GaNTase 5; AltName: Full=Protein-UDP acetylgalactosaminyltransferase 5; AltName: Full=UDP-GalNAc:polypeptide N-acetylgalactosaminyltransferase 5	tr|K1RE91| K1RE91_CRAGI Polypeptide N-acetylgalactosaminyltransferase 5 OS=Crassostrea gigas GN=CGI_10004334 PE=4 SV=1
Hem_contig_73216	3.53	0.006	ECT2L_HUMANRecName: Full=Epithelial cell-transforming sequence 2 oncogene-like; AltName: Full=Lung-specific F-box and DH domain-containing protein; AltName: Full=Putative guanine nucleotide exchange factor LFDH	tr|K1QBG2| K1QBG2_CRAGI Epithelial cell transforming sequence 2 oncogene-like protein OS=Crassostrea gigas GN=CGI_10015869 PE=4 SV=1
Hem_contig_2925	3.52	0.000207	---NA---	not available
Hem_contig_33062	3.52	0.03	---NA---	tr|A0A0N7J6H7| A0A0N7J6H7_PINFU Copper/zinc superoxide dismutase OS=Pinctada fucata PE=2 SV=1
Hem_contig_5530	3.51	0.000252	---NA---	not available
Hem_contig_10546	3.5	0.00371	---NA---	tr|K1QSQ3| K1QSQ3_CRAGI Uncharacterized protein OS=Crassostrea gigas GN=CGI_10004241 PE=4 SV=1
Hem_contig_20139	3.49	0.04	---NA---	not available
Hem_contig_31885	3.49	0.02	TLR2_CANFARecName: Full=Toll-like receptor 2; AltName: CD_antigen=CD282; Flags: Precursor	tr|V3ZVQ1| V3ZVQ1_LOTGI Uncharacterized protein OS=Lottia gigantea GN=LOTGIDRAFT_166958 PE=4 SV=1
Hem_contig_14311	3.47	0.000201	---NA---	not available
Hem_contig_21539	3.47	0.00184	---NA---	not available
Hem_contig_63209	3.47	0.01	ZNFX1_HUMANRecName: Full=NFX1-type zinc finger-containing protein 1	tr|K1QEN3| K1QEN3_CRAGI NFX1-type zinc finger-containing protein 1 OS=Crassostrea gigas GN=CGI_10003301 PE=4 SV=1
Hem_contig_11411	3.47	2.28e-05	MALT1_HUMANRecName: Full=Mucosa-associated lymphoid tissue lymphoma translocation protein 1; AltName: Full=MALT lymphoma-associated translocation; AltName: Full=Paracaspase	tr|K1QLR9| K1QLR9_CRAGI Mucosa-associated lymphoid tissue lymphoma translocation protein 1 OS=Crassostrea gigas GN=CGI_10002038 PE=4 SV=1
Hem_contig_20140	3.46	3.72e-05	---NA---	not available
Hem_contig_2048	3.46	0.0036	GSTM1_MACFARecName: Full=Glutathione S-transferase Mu 1; AltName: Full=GST class-mu 1; AltName: Full=GSTM1-1	tr|E1U2Z2| E1U2Z2_CRAAR Glutathione S-transferase mu class protein OS=Crassostrea ariakensis PE=2 SV=1
Hem_contig_6221	3.42	6.74e-05	---NA---	not available
Hem_contig_6793	3.42	0.000577	---NA---	not available
Hem_contig_20111	3.42	0.00033	---NA---	not available
Hem_contig_10949	3.42	0.000428	---NA---	not available
Hem_contig_10963	3.41	0.02	---NA---	not available
Hem_contig_11151	3.41	0.000749	CAR11_MOUSERecName: Full=Caspase recruitment domain-containing protein 11	tr|K1R231| K1R231_CRAGI Caspase recruitment domain-containing protein 11 OS=Crassostrea gigas GN=CGI_10009497 PE=4 SV=1
Hem_contig_7387	3.41	0.00217	TRAP1_BOVINRecName: Full=Heat shock protein 75 kDa, mitochondrial; Short=HSP 75; AltName: Full=TNFR-associated protein 1; AltName: Full=Tumor necrosis factor type 1 receptor-associated protein; Short=TRAP-1; Flags: Precursor	tr|K1Q3E4| K1Q3E4_CRAGI Uncharacterized protein OS=Crassostrea gigas GN=CGI_10019612 PE=4 SV=1
Hem_contig_12502	3.4	0.02	---NA---	not available
Hem_contig_67865	3.4	0.000193	---NA---	tr|K1Q3E4| K1Q3E4_CRAGI Uncharacterized protein OS=Crassostrea gigas GN=CGI_10019612 PE=4 SV=1
Hem_contig_19394	3.39	2.13e-05	---NA---	not available
Hem_contig_15581	3.37	0.000203	---NA---	not available
Hem_contig_37770	3.37	0.00637	FGFR3_MOUSERecName: Full=Fibroblast growth factor receptor 3; Short=FGFR-3; AltName: Full=Heparin-binding growth factor receptor; AltName: CD_antigen=CD333; Flags: Precursor	tr|K1QG34| K1QG34_CRAGI Titin OS=Crassostrea gigas GN=CGI_10005902 PE=4 SV=1
Hem_contig_845	3.37	0.000553	---NA---	tr|K1Q3E4| K1Q3E4_CRAGI Uncharacterized protein OS=Crassostrea gigas GN=CGI_10019612 PE=4 SV=1
Hem_contig_14051	3.37	0.00429	AGRL3_HUMANRecName: Full=Adhesion G protein-coupled receptor L3; AltName: Full=Calcium-independent alpha-latrotoxin receptor 3; Short=CIRL-3; AltName: Full=Latrophilin-3; AltName: Full=Lectomedin-3; Flags: Precursor	tr|A0A0B7AEL1| A0A0B7AEL1_9EUPU Uncharacterized protein (Fragment) OS=Arion vulgaris GN=ORF110331 PE=4 SV=1
Hem_contig_71131	3.37	0.02	CYAA_PODASRecName: Full=Adenylate cyclase; AltName: Full=ATP pyrophosphate-lyase; AltName: Full=Adenylyl cyclase	tr|M1R4V7| M1R4V7_MYTGA Toll-like receptor e OS=Mytilus galloprovincialis PE=2 SV=1
Hem_contig_15913	3.36	0.02	---NA---	tr|K1RGZ9| K1RGZ9_CRAGI Uncharacterized protein OS=Crassostrea gigas GN=CGI_10020600 PE=4 SV=1
Hem_contig_1224	3.35	0.01	---NA---	not available
Hem_contig_34199	3.35	3.01e-05	---NA---	not available
Hem_contig_1763	3.35	0.00251	---NA---	not available
Hem_contig_18402	3.34	0.04	---NA---	not available
Hem_contig_8151	3.33	0.000227	---NA---	not available
Hem_contig_10821	3.3	0.00377	---NA---	not available
Hem_contig_28474	3.29	0.03	---NA---	not available
Hem_contig_57972	3.28	0.01	---NA---	not available
Hem_contig_17487	3.26	3.05e-06	---NA---	not available
Hem_contig_53477	3.26	0.00311	CADM3_XENLARecName: Full=Cell adhesion molecule 3; AltName: Full=Immunoglobulin superfamily member 4B; Short=IgSF4B; Flags: Precursor	tr|K1PPP6| K1PPP6_CRAGI Cell adhesion molecule 3 OS=Crassostrea gigas GN=CGI_10027152 PE=4 SV=1
Hem_contig_8538	3.25	0.01	---NA---	not available
Hem_contig_30302	3.25	0.00135	---NA---	not available
Hem_contig_119833	3.25	0.02	---NA---	not available
Hem_contig_14921	3.25	0.00327	---NA---	not available
Hem_contig_6533	3.25	0.00753	ETV6_HUMANRecName: Full=Transcription factor ETV6; AltName: Full=ETS translocation variant 6; AltName: Full=ETS-related protein Tel1; Short=Tel	tr|K1QIK3| K1QIK3_CRAGI Transcription factor ETV7 OS=Crassostrea gigas GN=CGI_10014448 PE=3 SV=1
Hem_contig_61610	3.23	0.000343	---NA---	not available
Hem_contig_32040	3.23	0.00508	---NA---	not available
Hem_contig_29143	3.22	0.00631	BCAP_CHICKRecName: Full=Phosphoinositide 3-kinase adapter protein 1; AltName: Full=B-cell adapter for phosphoinositide 3-kinase; AltName: Full=B-cell phosphoinositide 3-kinase adapter protein 1	tr|K1PBD9| K1PBD9_CRAGI Uncharacterized protein OS=Crassostrea gigas GN=CGI_10011047 PE=4 SV=1
Hem_contig_19582	3.22	0.04	S6A13_RATRecName: Full=Sodium- and chloride-dependent GABA transporter 2; Short=GAT-2; AltName: Full=Solute carrier family 6 member 13	tr|K1PKJ7| K1PKJ7_CRAGI Sodium-and chloride-dependent GABA transporter 2 OS=Crassostrea gigas GN=CGI_10008595 PE=4 SV=1
Hem_contig_43158	3.21	0.00125	---NA---	not available
Hem_contig_7694	3.2	0.000525	---NA---	not available
Hem_contig_1705	3.2	0.00304	---NA---	tr|K0I5W5| K0I5W5_MYTGA Toll-like receptor i OS=Mytilus galloprovincialis PE=2 SV=1
Hem_contig_31725	3.19	0.04	---NA---	not available
Hem_contig_49395	3.19	0.03	---NA---	not available
Hem_contig_57088	3.18	0.01	MIB2_HUMANRecName: Full=E3 ubiquitin-protein ligase MIB2; AltName: Full=Mind bomb homolog 2; AltName: Full=Novel zinc finger protein; Short=Novelzin; AltName: Full=Putative NF-kappa-B-activating protein 002N; AltName: Full=RING-type E3 ubiquitin transferase MIB2; AltName: Full=Skeletrophin; AltName: Full=Zinc finger ZZ type with ankyrin repeat domain protein 1	tr|A0A0L8G8S5| A0A0L8G8S5_OCTBM Uncharacterized protein OS=Octopus bimaculoides GN=OCBIM_22038572mg PE=4 SV=1
Hem_contig_82760	3.18	0.0024	CNTN2_CHICKRecName: Full=Contactin-2; AltName: Full=Axonin-1; Flags: Precursor	tr|K1QG34| K1QG34_CRAGI Titin OS=Crassostrea gigas GN=CGI_10005902 PE=4 SV=1
Hem_contig_7739	3.18	6.74e-05	---NA---	tr|K1Q3E4| K1Q3E4_CRAGI Uncharacterized protein OS=Crassostrea gigas GN=CGI_10019612 PE=4 SV=1
Hem_contig_9765	3.17	0.00739	---NA---	not available
Hem_contig_35647	3.17	0.00271	---NA---	not available
Hem_contig_25935	3.16	0.01	---NA---	not available
Hem_contig_52735	3.15	0.02	---NA---	not available
Hem_contig_26210	3.15	0.00684	---NA---	not available
Hem_contig_13721	3.14	0.000608	---NA---	not available
Hem_contig_11597	3.14	0.000406	---NA---	not available
Hem_contig_50159	3.14	6.18e-05	---NA---	not available
Hem_contig_34085	3.14	6.63e-05	---NA---	tr|A0A0L8GPD0| A0A0L8GPD0_OCTBM Uncharacterized protein OS=Octopus bimaculoides GN=OCBIM_22030182mg PE=4 SV=1
Hem_contig_10438	3.14	0.000316	RCC1_HUMANRecName: Full=Regulator of chromosome condensation; AltName: Full=Cell cycle regulatory protein; AltName: Full=Chromosome condensation protein 1	tr|A0A0B6Z548| A0A0B6Z548_9EUPU Uncharacterized protein OS=Arion vulgaris GN=ORF48416 PE=4 SV=1
Hem_contig_45597	3.12	0.000156	---NA---	not available
Hem_contig_60779	3.12	0.000272	LRC3B_MOUSERecName: Full=Leucine-rich repeat-containing protein 3B; AltName: Full=Leucine-rich repeat protein LRP15; Flags: Precursor	tr|K0I5W5| K0I5W5_MYTGA Toll-like receptor i OS=Mytilus galloprovincialis PE=2 SV=1
Hem_contig_47019	3.1	0.00287	FAT3_RATRecName: Full=Protocadherin Fat 3; AltName: Full=FAT tumor suppressor homolog 3; Flags: Precursor	tr|K1RQ18| K1RQ18_CRAGI Fibropellin-3 OS=Crassostrea gigas GN=CGI_10027000 PE=4 SV=1
Hem_contig_2299	3.1	0.01	NFKB1_CANFARecName: Full=Nuclear factor NF-kappa-B p105 subunit; AltName: Full=Nuclear factor of kappa light polypeptide gene enhancer in B-cells 1; Contains: RecName: Full=Nuclear factor NF-kappa-B p50 subunit	tr|K1Q8I6| K1Q8I6_CRAGI Uncharacterized protein OS=Crassostrea gigas GN=CGI_10016949 PE=4 SV=1
Hem_contig_1963	3.1	0.01	MYD88_DANRERecName: Full=Myeloid differentiation primary response protein MyD88	tr|M1RJ64| M1RJ64_MYTGA Myeloid differentiation factor 88 c OS=Mytilus galloprovincialis PE=2 SV=1
Hem_contig_9161	3.09	0.00071	---NA---	not available
Hem_contig_2515	3.08	0.02	FAK1_XENLARecName: Full=Focal adhesion kinase 1; Short=FADK 1; AltName: Full=Protein-tyrosine kinase 2; AltName: Full=pp125FAK	tr|K1PKI5| K1PKI5_CRAGI Focal adhesion kinase 1 OS=Crassostrea gigas GN=CGI_10019934 PE=3 SV=1
Hem_contig_7005	3.07	0.00466	---NA---	not available
Hem_contig_42310	3.07	0.02	DSCAM_RATRecName: Full=Down syndrome cell adhesion molecule homolog; Flags: Precursor	tr|K1QG34| K1QG34_CRAGI Titin OS=Crassostrea gigas GN=CGI_10005902 PE=4 SV=1
Hem_contig_21497	3.07	0.00456	---NA---	tr|K1QM10| K1QM10_CRAGI Ceramide kinase OS=Crassostrea gigas GN=CGI_10001788 PE=4 SV=1
Hem_contig_13032	3.06	0.01	GXN_ACRMIRecName: Full=Galaxin; Flags: Precursor	tr|K1PTW0| K1PTW0_CRAGI Uncharacterized protein OS=Crassostrea gigas GN=CGI_10002429 PE=4 SV=1
Hem_contig_1210	3.06	0.000452	FAK1_MOUSERecName: Full=Focal adhesion kinase 1; Short=FADK 1; AltName: Full=Focal adhesion kinase-related nonkinase; Short=FRNK; AltName: Full=Protein-tyrosine kinase 2; AltName: Full=p125FAK; AltName: Full=pp125FAK	tr|K1PKI5| K1PKI5_CRAGI Focal adhesion kinase 1 OS=Crassostrea gigas GN=CGI_10019934 PE=3 SV=1
Hem_contig_73277	3.05	0.02	---NA---	not available
Hem_contig_22618	3.05	0.000347	BIRC3_HUMANRecName: Full=Baculoviral IAP repeat-containing protein 3; AltName: Full=Apoptosis inhibitor 2; Short=API2; AltName: Full=Cellular inhibitor of apoptosis 2; Short=C-IAP2; AltName: Full=IAP homolog C; AltName: Full=Inhibitor of apoptosis protein 1; Short=hIAP-1; Short=hIAP1; AltName: Full=RING finger protein 49; AltName: Full=RING-type E3 ubiquitin transferase BIRC3; AltName: Full=TNFR2…	tr|K1PPI1| K1PPI1_CRAGI Inhibitor of apoptosis protein OS=Crassostrea gigas GN=CGI_10005393 PE=4 SV=1
Hem_contig_17915	3.05	0.00646	VWDE_HUMANRecName: Full=von Willebrand factor D and EGF domain-containing protein; Flags: Precursor	tr|K1QC87| K1QC87_CRAGI von Willebrand factor D and EGF domain-containing protein OS=Crassostrea gigas GN=CGI_10018087 PE=4 SV=1
Hem_contig_63683	3.05	0.03	TLR7_MOUSERecName: Full=Toll-like receptor 7; Flags: Precursor	tr|M1QYI8| M1QYI8_MYTGA Toll-like receptor l OS=Mytilus galloprovincialis PE=2 SV=1
Hem_contig_50	3.04	0.02	---NA---	not available
Hem_contig_550	3.04	0.05	C12A2_MUSDORecName: Full=Cytochrome P450 CYP12A2; AltName: Full=CYPXIIA2	tr|K1Q0Z9| K1Q0Z9_CRAGI Cytochrome P450 10 OS=Crassostrea gigas GN=CGI_10008972 PE=3 SV=1
Hem_contig_2473	3.04	0.01	TPBG_RATRecName: Full=Trophoblast glycoprotein; AltName: Full=5T4 oncofetal trophoblast glycoprotein; Short=5T4 oncotrophoblast glycoprotein; AltName: Full=Wnt-activated inhibitory factor 1; Short=WAIF1; Flags: Precursor	tr|K0I5W5| K0I5W5_MYTGA Toll-like receptor i OS=Mytilus galloprovincialis PE=2 SV=1
Hem_contig_32465	3.03	0.000727	---NA---	not available
Hem_contig_11467	3.03	0.00264	---NA---	not available
Hem_contig_27836	3.03	0.04	SGPL_ARATHRecName: Full=Sphingosine-1-phosphate lyase; Short=AtSPL1; Short=S1PL; Short=SP-lyase; Short=SPL; AltName: Full=Dihydrosphingosine phosphate lyase 1; Short=AtDPL1; AltName: Full=Sphingosine-1-phosphate aldolase	tr|V3ZTV8| V3ZTV8_LOTGI Uncharacterized protein (Fragment) OS=Lottia gigantea GN=LOTGIDRAFT_129959 PE=3 SV=1
Hem_contig_4377	3.03	0.00127	CERK1_HUMANRecName: Full=Ceramide kinase; Short=hCERK; AltName: Full=Acylsphingosine kinase; AltName: Full=Lipid kinase 4; Short=LK4	tr|K1QM10| K1QM10_CRAGI Ceramide kinase OS=Crassostrea gigas GN=CGI_10001788 PE=4 SV=1
Hem_contig_6607	3.03	0.00072	---NA---	tr|K1RKE6| K1RKE6_CRAGI Carbonic anhydrase 13 OS=Crassostrea gigas GN=CGI_10016369 PE=4 SV=1
Hem_contig_2686	3.03	0.000283	GSTM3_MACFURecName: Full=Glutathione S-transferase Mu 3; AltName: Full=GST class-mu 3; AltName: Full=GSTM3-3	tr|E1U2Z2| E1U2Z2_CRAAR Glutathione S-transferase mu class protein OS=Crassostrea ariakensis PE=2 SV=1
Hem_contig_68189	3.02	0.00858	FCGBP_HUMANRecName: Full=IgGFc-binding protein; AltName: Full=Fcgamma-binding protein antigen; Short=FcgammaBP; Flags: Precursor	tr|K1QIS7| K1QIS7_CRAGI IgGFc-binding protein OS=Crassostrea gigas GN=CGI_10007659 PE=4 SV=1
Hem_contig_31660	3.01	0.00377	S23A1_MOUSERecName: Full=Solute carrier family 23 member 1; AltName: Full=Na(+)/L-ascorbic acid transporter 1; AltName: Full=Sodium-dependent vitamin C transporter 1; AltName: Full=Yolk sac permease-like molecule 3	tr|K1R5Q0| K1R5Q0_CRAGI Solute carrier family 23 member 1 OS=Crassostrea gigas GN=CGI_10008519 PE=4 SV=1
Hem_contig_23807	3	0.02	VWDE_HUMANRecName: Full=von Willebrand factor D and EGF domain-containing protein; Flags: Precursor	tr|K1QC87| K1QC87_CRAGI von Willebrand factor D and EGF domain-containing protein OS=Crassostrea gigas GN=CGI_10018087 PE=4 SV=1
Hem_contig_42473	2.98	0.03	---NA---	not available
Hem_contig_79040	2.98	0.02	---NA---	not available
Hem_contig_12072	2.97	0.000353	---NA---	not available
Hem_contig_62327	2.97	0.02	NMI_HUMANRecName: Full=N-myc-interactor; Short=Nmi; AltName: Full=N-myc and STAT interactor	tr|K1P8A1| K1P8A1_CRAGI Poly [ADP-ribose] polymerase 14 OS=Crassostrea gigas GN=CGI_10007265 PE=4 SV=1
Hem_contig_19188	2.96	0.0013	---NA---	not available
Hem_contig_13668	2.96	0.03	---NA---	not available
Hem_contig_28657	2.95	0.03	---NA---	not available
Hem_contig_2003	2.95	0.03	PV21_POMCARecName: Full=Perivitellin-2 67 kDa subunit; Short=PcPV2 67 kDa subunit; Short=PcPV2-67; AltName: Full=PV2 MACPF subunit; Flags: Precursor	tr|G0YL88| G0YL88_MYTGA MACPF domain containing protein OS=Mytilus galloprovincialis GN=macp PE=2 SV=1
Hem_contig_44052	2.94	0.000736	---NA---	not available
Hem_contig_156	2.93	0.00113	---NA---	tr|K0I5W5| K0I5W5_MYTGA Toll-like receptor i OS=Mytilus galloprovincialis PE=2 SV=1
Hem_contig_10325	2.93	0.000338	UN5CL_HUMANRecName: Full=UNC5C-like protein; AltName: Full=Protein unc-5 homolog C-like; AltName: Full=ZU5 and death domain-containing protein	tr|K1QUH9| K1QUH9_CRAGI UNC5C-like protein OS=Crassostrea gigas GN=CGI_10014885 PE=4 SV=1
Hem_contig_29069	2.92	0.03	S23A2_XENTRRecName: Full=Solute carrier family 23 member 2; AltName: Full=Na(+)/L-ascorbic acid transporter 2; AltName: Full=Sodium-dependent vitamin C transporter 2	tr|K1RBL6| K1RBL6_CRAGI Solute carrier family 23 member 1 OS=Crassostrea gigas GN=CGI_10008520 PE=4 SV=1
Hem_contig_22763	2.92	0.00395	---NA---	tr|K1Q3E4| K1Q3E4_CRAGI Uncharacterized protein OS=Crassostrea gigas GN=CGI_10019612 PE=4 SV=1
Hem_contig_8615	2.91	0.02	---NA---	not available
Hem_contig_19732	2.91	0.04	---NA---	not available
Hem_contig_2525	2.91	0.00876	---NA---	tr|K1PHU1| K1PHU1_CRAGI Rapamycin-insensitive companion of mTOR OS=Crassostrea gigas GN=CGI_10004570 PE=4 SV=1
Hem_contig_168037	2.91	0.03	---NA---	tr|A0A194AKY5| A0A194AKY5_PINFU Uncharacterized protein OS=Pinctada fucata PE=4 SV=1
Hem_contig_2687	2.91	0.00745	GSTM3_MACFURecName: Full=Glutathione S-transferase Mu 3; AltName: Full=GST class-mu 3; AltName: Full=GSTM3-3	tr|K1R0M3| K1R0M3_CRAGI Uncharacterized protein OS=Crassostrea gigas GN=CGI_10009915 PE=4 SV=1
Hem_contig_27017	2.89	0.00214	---NA---	not available
Hem_contig_6552	2.89	0.01	---NA---	tr|A0A0N7J6H7| A0A0N7J6H7_PINFU Copper/zinc superoxide dismutase OS=Pinctada fucata PE=2 SV=1
Hem_contig_11256	2.87	0.01	FGRL1_RATRecName: Full=Fibroblast growth factor receptor-like 1; Short=FGF receptor-like protein 1; Flags: Precursor	tr|V4BDH2| V4BDH2_LOTGI Uncharacterized protein (Fragment) OS=Lottia gigantea GN=LOTGIDRAFT_128829 PE=4 SV=1
Hem_contig_1887	2.87	0.000691	---NA---	tr|V9HX39| V9HX39_OSTED Fas ligand-like protein OS=Ostrea edulis PE=2 SV=1
Hem_contig_21231	2.86	0.02	---NA---	not available
Hem_contig_29805	2.86	0.03	---NA---	tr|K1Q5X8| K1Q5X8_CRAGI Ankyrin-1 OS=Crassostrea gigas GN=CGI_10008542 PE=4 SV=1
Hem_contig_29918	2.85	0.02	---NA---	not available
Hem_contig_40711	2.85	0.04	---NA---	not available
Hem_contig_56320	2.85	0.03	ITA4_MOUSERecName: Full=Integrin alpha-4; AltName: Full=CD49 antigen-like family member D; AltName: Full=Integrin alpha-IV; AltName: Full=Lymphocyte Peyer patch adhesion molecules subunit alpha; Short=LPAM subunit alpha; AltName: Full=VLA-4 subunit alpha; AltName: CD_antigen=CD49d; Flags: Precursor	tr|K1R6W8| K1R6W8_CRAGI Integrin alpha-PS3 OS=Crassostrea gigas GN=CGI_10021391 PE=3 SV=1
Hem_contig_43124	2.84	0.04	---NA---	not available
Hem_contig_16866	2.84	0.000905	LBP_BOVINRecName: Full=Lipopolysaccharide-binding protein; Short=LBP; Flags: Precursor	tr|A0A0C5PT70| A0A0C5PT70_MYTGA Bactericidal permeability increasing protein 2 OS=Mytilus galloprovincialis PE=2 SV=1
Hem_contig_23475	2.84	0.02	CCNF_XENLARecName: Full=Cyclin-F	tr|K1QAQ0| K1QAQ0_CRAGI G2/mitotic-specific cyclin-F OS=Crassostrea gigas GN=CGI_10024997 PE=3 SV=1
Hem_contig_5638	2.82	0.00106	---NA---	not available
Hem_contig_4376	2.82	0.00954	---NA---	tr|K1QM10| K1QM10_CRAGI Ceramide kinase OS=Crassostrea gigas GN=CGI_10001788 PE=4 SV=1
Hem_contig_31652	2.81	0.00393	---NA---	not available
Hem_contig_359	2.81	0.02	---NA---	tr|A0A194AKY5| A0A194AKY5_PINFU Uncharacterized protein OS=Pinctada fucata PE=4 SV=1
Hem_contig_5865	2.8	0.00165	---NA---	not available
Hem_contig_17091	2.79	0.0063	---NA---	not available
Hem_contig_24792	2.79	0.00538	---NA---	not available
Hem_contig_7489	2.79	0.00649	---NA---	not available
Hem_contig_47026	2.79	0.00715	SNED1_HUMANRecName: Full=Sushi, nidogen and EGF-like domain-containing protein 1; AltName: Full=Insulin-responsive sequence DNA-binding protein 1; Short=IRE-BP1; Flags: Precursor	tr|A0A0L8GZN2| A0A0L8GZN2_OCTBM Uncharacterized protein (Fragment) OS=Octopus bimaculoides GN=OCBIM_22025803mg PE=4 SV=1
Hem_contig_27638	2.79	0.02	FGRL1_CHICKRecName: Full=Fibroblast growth factor receptor-like 1; Flags: Precursor	tr|K1QW26| K1QW26_CRAGI Fibroblast growth factor receptor-like 1 OS=Crassostrea gigas GN=CGI_10012395 PE=4 SV=1
Hem_contig_14632	2.78	0.00456	---NA---	not available
Hem_contig_62689	2.78	0.02	---NA---	tr|A0A0G3Z975| A0A0G3Z975_MYTGA Interleukin-17-3 OS=Mytilus galloprovincialis PE=2 SV=1
Hem_contig_846	2.78	0.02	---NA---	tr|K1Q3E4| K1Q3E4_CRAGI Uncharacterized protein OS=Crassostrea gigas GN=CGI_10019612 PE=4 SV=1
Hem_contig_37442	2.77	0.02	PLCL_MYTGARecName: Full=Perlucin-like protein; Flags: Precursor	tr|A0A0K0PUP2| A0A0K0PUP2_MYTGA Shell fibrous prismatic perlucin-like protein 1 OS=Mytilus galloprovincialis PE=2 SV=1
Hem_contig_13885	2.76	0.02	FCGBP_HUMANRecName: Full=IgGFc-binding protein; AltName: Full=Fcgamma-binding protein antigen; Short=FcgammaBP; Flags: Precursor	tr|K1PZK5| K1PZK5_CRAGI Hemicentin-1 OS=Crassostrea gigas GN=CGI_10012075 PE=4 SV=1
Hem_contig_10719	2.75	0.02	---NA---	not available
Hem_contig_35706	2.75	0.03	---NA---	tr|K1QW61| K1QW61_CRAGI WD repeat-containing protein 19 OS=Crassostrea gigas GN=CGI_10014212 PE=3 SV=1
Hem_contig_19411	2.75	0.0051	---NA---	tr|K1QMR3| K1QMR3_CRAGI Uncharacterized protein OS=Crassostrea gigas GN=CGI_10018786 PE=3 SV=1
Hem_contig_12671	2.75	0.000601	---NA---	tr|K1R2N6| K1R2N6_CRAGI Uncharacterized protein OS=Crassostrea gigas GN=CGI_10021010 PE=4 SV=1
Hem_contig_9433	2.75	0.00456	ATG2A_HUMANRecName: Full=Autophagy-related protein 2 homolog A	tr|K1RSP2| K1RSP2_CRAGI Autophagy-related protein 2-like protein A OS=Crassostrea gigas GN=CGI_10022068 PE=4 SV=1
Hem_contig_14041	2.74	0.0011	---NA---	not available
Hem_contig_1664	2.74	0.02	---NA---	not available
Hem_contig_21535	2.74	0.03	---NA---	not available
Hem_contig_3484	2.74	0.00641	TRPM3_HUMANRecName: Full=Transient receptor potential cation channel subfamily M member 3; AltName: Full=Long transient receptor potential channel 3; Short=LTrpC-3; Short=LTrpC3; AltName: Full=Melastatin-2; Short=MLSN2	tr|A0A0L8FRJ1| A0A0L8FRJ1_OCTBM Uncharacterized protein (Fragment) OS=Octopus bimaculoides GN=OCBIM_22010114mg PE=4 SV=1
Hem_contig_53300	2.73	0.00185	---NA---	not available
Hem_contig_1498	2.72	0.04	---NA---	not available
Hem_contig_14421	2.71	0.00696	---NA---	not available
Hem_contig_7345	2.71	0.02	LRRK1_HUMANRecName: Full=Leucine-rich repeat serine/threonine-protein kinase 1	tr|K1QP00| K1QP00_CRAGI Leucine-rich repeat serine/threonine-protein kinase 1 OS=Crassostrea gigas GN=CGI_10011648 PE=4 SV=1
Hem_contig_18933	2.7	0.000651	RAB5A_MOUSERecName: Full=Ras-related protein Rab-5A	tr|A0A0L8G798| A0A0L8G798_OCTBM Uncharacterized protein OS=Octopus bimaculoides GN=OCBIM_22039063mg PE=4 SV=1
Hem_contig_113281	2.7	0.0013	---NA---	tr|K0I5W5| K0I5W5_MYTGA Toll-like receptor i OS=Mytilus galloprovincialis PE=2 SV=1
Hem_contig_4128	2.69	0.00906	---NA---	not available
Hem_contig_54151	2.69	0.04	HES2_HUMANRecName: Full=Transcription factor HES-2; AltName: Full=Class B basic helix-loop-helix protein 40; Short=bHLHb40; AltName: Full=Hairy and enhancer of split 2	tr|V3ZXI4| V3ZXI4_LOTGI Uncharacterized protein OS=Lottia gigantea GN=LOTGIDRAFT_174935 PE=4 SV=1
Hem_contig_8131	2.69	0.000921	ARHGA_HUMANRecName: Full=Rho guanine nucleotide exchange factor 10	tr|K1R421| K1R421_CRAGI Rho guanine nucleotide exchange factor 10 OS=Crassostrea gigas GN=CGI_10027500 PE=4 SV=1
Hem_contig_58094	2.68	0.0099	---NA---	not available
Hem_contig_23356	2.68	0.00249	---NA---	not available
Hem_contig_3736	2.68	0.04	PV21_POMCARecName: Full=Perivitellin-2 67 kDa subunit; Short=PcPV2 67 kDa subunit; Short=PcPV2-67; AltName: Full=PV2 MACPF subunit; Flags: Precursor	tr|G0YL88| G0YL88_MYTGA MACPF domain containing protein OS=Mytilus galloprovincialis GN=macp PE=2 SV=1
Hem_contig_9606	2.67	0.00221	---NA---	not available
Hem_contig_25766	2.67	0.003	UBC4_SCHPORecName: Full=Ubiquitin-conjugating enzyme E2 4; AltName: Full=E2 ubiquitin-conjugating enzyme 4; AltName: Full=Ubiquitin carrier protein 4; AltName: Full=Ubiquitin-protein ligase 4	tr|A0A182Z8W8| A0A182Z8W8_BIOGL Uncharacterized protein OS=Biomphalaria glabrata PE=3 SV=1
Hem_contig_53187	2.67	0.00789	FMAR_DROMERecName: Full=FMRFamide receptor; Short=DFR; Short=DrmFMRFa-R	tr|V4BWM8| V4BWM8_LOTGI Uncharacterized protein OS=Lottia gigantea GN=LOTGIDRAFT_161976 PE=4 SV=1
Hem_contig_16541	2.66	0.01	---NA---	not available
Hem_contig_19910	2.66	0.00459	---NA---	not available
Hem_contig_22849	2.65	0.03	---NA---	not available
Hem_contig_35721	2.65	0.03	---NA---	not available
Hem_contig_5053	2.65	0.02	---NA---	tr|K1PNG8| K1PNG8_CRAGI Tumor necrosis factor, alpha-induced protein 3 OS=Crassostrea gigas GN=CGI_10016154 PE=4 SV=1
Hem_contig_3184	2.65	0.00257	MYCB2_HUMANRecName: Full=E3 ubiquitin-protein ligase MYCBP2; AltName: Full=Myc-binding protein 2; AltName: Full=Pam/highwire/rpm-1 protein; AltName: Full=Protein associated with Myc; AltName: Full=RING-type E3 ubiquitin transferase MYCBP2	tr|V4AJP0| V4AJP0_LOTGI Uncharacterized protein OS=Lottia gigantea GN=LOTGIDRAFT_205644 PE=4 SV=1
Hem_contig_6168	2.64	0.01	KDM6A_MOUSERecName: Full=Lysine-specific demethylase 6A; AltName: Full=Histone demethylase UTX; AltName: Full=Ubiquitously transcribed TPR protein on the X chromosome; AltName: Full=Ubiquitously transcribed X chromosome tetratricopeptide repeat protein	tr|V3ZSB6| V3ZSB6_LOTGI Uncharacterized protein (Fragment) OS=Lottia gigantea GN=LOTGIDRAFT_132923 PE=4 SV=1
Hem_contig_27215	2.64	0.01	LBP_RATRecName: Full=Lipopolysaccharide-binding protein; Short=LBP; Flags: Precursor	tr|A0A0C5PT70| A0A0C5PT70_MYTGA Bactericidal permeability increasing protein 2 OS=Mytilus galloprovincialis PE=2 SV=1
Hem_contig_1620	2.62	0.04	TEC_HUMANRecName: Full=Tyrosine-protein kinase Tec	tr|A0A0L8GGC8| A0A0L8GGC8_OCTBM Tyrosine-protein kinase (Fragment) OS=Octopus bimaculoides GN=OCBIM_22033891mg PE=3 SV=1
Hem_contig_45530	2.61	0.03	---NA---	tr|A0A194ALC9| A0A194ALC9_PINFU Uncharacterized protein OS=Pinctada fucata PE=4 SV=1
Hem_contig_13761	2.6	0.00439	---NA---	not available
Hem_contig_32401	2.59	0.02	ELF5_BOVINRecName: Full=ETS-related transcription factor Elf-5; AltName: Full=E74-like factor 5	tr|K1Q1C4| K1Q1C4_CRAGI ETS-related transcription factor Elf-5 OS=Crassostrea gigas GN=CGI_10002009 PE=3 SV=1
Hem_contig_2845	2.59	0.03	ARHGA_HUMANRecName: Full=Rho guanine nucleotide exchange factor 10	tr|K1R421| K1R421_CRAGI Rho guanine nucleotide exchange factor 10 OS=Crassostrea gigas GN=CGI_10027500 PE=4 SV=1
Hem_contig_18107	2.58	0.03	---NA---	not available
Hem_contig_20737	2.58	0.00621	---NA---	not available
Hem_contig_21602	2.57	0.04	---NA---	not available
Hem_contig_77080	2.57	0.03	---NA---	not available
Hem_contig_14045	2.56	0.02	---NA---	not available
Hem_contig_23526	2.56	0.02	UN5CL_MOUSERecName: Full=UNC5C-like protein; AltName: Full=Protein unc-5 homolog C-like; AltName: Full=ZU5 and death domain-containing protein	tr|K1QUH9| K1QUH9_CRAGI UNC5C-like protein OS=Crassostrea gigas GN=CGI_10014885 PE=4 SV=1
Hem_contig_5518	2.55	0.01	---NA---	not available
Hem_contig_562	2.55	0.02	---NA---	not available
Hem_contig_1039	2.55	0.01	---NA---	tr|K1PNG8| K1PNG8_CRAGI Tumor necrosis factor, alpha-induced protein 3 OS=Crassostrea gigas GN=CGI_10016154 PE=4 SV=1
Hem_contig_50311	2.54	0.02	---NA---	not available
Hem_contig_4560	2.53	0.02	---NA---	tr|K1RLI2| K1RLI2_CRAGI Quinone oxidoreductase OS=Crassostrea gigas GN=CGI_10009498 PE=3 SV=1
Hem_contig_2201	2.52	0.02	---NA---	not available
Hem_contig_23349	2.52	0.03	---NA---	not available
Hem_contig_35793	2.52	0.02	---NA---	tr|K1PUC2| K1PUC2_CRAGI Poly [ADP-ribose] polymerase OS=Crassostrea gigas GN=CGI_10013249 PE=4 SV=1
Hem_contig_23354	2.51	0.02	---NA---	not available
Hem_contig_4897	2.51	0.01	---NA---	not available
Hem_contig_18158	2.51	0.00371	---NA---	not available
Hem_contig_28564	2.49	0.03	---NA---	not available
Hem_contig_3798	2.49	0.02	---NA---	tr|A0A194AKY5| A0A194AKY5_PINFU Uncharacterized protein OS=Pinctada fucata PE=4 SV=1
Hem_contig_41528	2.49	0.04	SCMC2_HUMANRecName: Full=Calcium-binding mitochondrial carrier protein SCaMC-2; AltName: Full=Mitochondrial ATP-Mg/Pi carrier protein 3; AltName: Full=Mitochondrial Ca(2+)-dependent solute carrier protein 3; AltName: Full=Small calcium-binding mitochondrial carrier protein 2; AltName: Full=Solute carrier family 25 member 25	tr|V4BFA4| V4BFA4_LOTGI Uncharacterized protein OS=Lottia gigantea GN=LOTGIDRAFT_170757 PE=3 SV=1
Hem_contig_14117	2.47	0.04	---NA---	not available
Hem_contig_62965	2.47	0.03	---NA---	not available
Hem_contig_27330	2.46	0.01	---NA---	tr|K1QYN9| K1QYN9_CRAGI Prolactin-releasing peptide receptor OS=Crassostrea gigas GN=CGI_10025253 PE=3 SV=1
Hem_contig_2086	2.45	0.00806	---NA---	not available
Hem_contig_28897	2.45	0.00895	---NA---	tr|A3FMR3| A3FMR3_BIOGL Pol-like protein OS=Biomphalaria glabrata PE=4 SV=1
Hem_contig_5242	2.45	0.02	CATL_SARPERecName: Full=Cathepsin L; Contains: RecName: Full=Cathepsin L heavy chain; Contains: RecName: Full=Cathepsin L light chain; Flags: Precursor	tr|R4MPK6| R4MPK6_SINCO Cathepsin L2 OS=Sinonovacula constricta PE=2 SV=1
Hem_contig_10980	2.44	0.02	ANR52_CHICKRecName: Full=Serine/threonine-protein phosphatase 6 regulatory ankyrin repeat subunit C; Short=PP6-ARS-C; Short=Serine/threonine-protein phosphatase 6 regulatory subunit ARS-C	tr|K1RHZ0| K1RHZ0_CRAGI Death-associated protein kinase 1 OS=Crassostrea gigas GN=CGI_10022902 PE=4 SV=1
Hem_contig_15235	2.43	0.01	HIF1A_MOUSERecName: Full=Hypoxia-inducible factor 1-alpha; Short=HIF-1-alpha; Short=HIF1-alpha; AltName: Full=ARNT-interacting protein	tr|A0A0K0MA40| A0A0K0MA40_MYTGA Hypoxia-inducible factor alpha (Fragment) OS=Mytilus galloprovincialis PE=2 SV=1
Hem_contig_50501	2.42	0.02	CAND_DROMERecName: Full=Calpain-D; AltName: Full=Calcium-activated neutral proteinase D; Short=CANP D; AltName: Full=Small optic lobes protein	tr|K1PV74| K1PV74_CRAGI Calpain-15 OS=Crassostrea gigas GN=CGI_10006557 PE=3 SV=1
Hem_contig_11000	2.41	0.00405	---NA---	not available
Hem_contig_20094	2.41	0.01	---NA---	not available
Hem_contig_3182	2.4	0.03	MYCB2_HUMANRecName: Full=E3 ubiquitin-protein ligase MYCBP2; AltName: Full=Myc-binding protein 2; AltName: Full=Pam/highwire/rpm-1 protein; AltName: Full=Protein associated with Myc; AltName: Full=RING-type E3 ubiquitin transferase MYCBP2	tr|A0A1D8KD38| A0A1D8KD38_LYMST Myc binding protein 2 OS=Lymnaea stagnalis GN=mycbp2 PE=2 SV=1
Hem_contig_40253	2.39	0.02	---NA---	not available
Hem_contig_14485	2.38	0.01	---NA---	not available
Hem_contig_9480	2.38	0.03	L1CAM_TAKRURecName: Full=Neural cell adhesion molecule L1; Short=N-CAM-L1; Short=NCAM-L1; AltName: Full=L1-CAM; Flags: Precursor	tr|A0A0A7RPQ6| A0A0A7RPQ6_LITLI Cell adhesion molecule-like protein 2 OS=Littorina littorea PE=2 SV=1
Hem_contig_15305	2.38	0.04	PAR14_HUMANRecName: Full=Poly	tr|K1P8A1| K1P8A1_CRAGI Poly [ADP-ribose] polymerase 14 OS=Crassostrea gigas GN=CGI_10007265 PE=4 SV=1
Hem_contig_58836	2.38	0.01	PTH1R_DIDVIRecName: Full=Parathyroid hormone/parathyroid hormone-related peptide receptor; AltName: Full=PTH/PTHrP type I receptor; Short=PTH/PTHr receptor; AltName: Full=Parathyroid hormone 1 receptor; Short=PTH1 receptor; Flags: Precursor	tr|K1QCA3| K1QCA3_CRAGI Parathyroid hormone/parathyroid hormone-related peptide receptor OS=Crassostrea gigas GN=CGI_10009745 PE=3 SV=1
Hem_contig_28550	2.37	0.04	---NA---	not available
Hem_contig_58390	2.37	0.03	BAZ2B_HUMANRecName: Full=Bromodomain adjacent to zinc finger domain protein 2B; AltName: Full=hWALp4	tr|A0A0L8GMM8| A0A0L8GMM8_OCTBM Uncharacterized protein OS=Octopus bimaculoides GN=OCBIM_22031544mg PE=4 SV=1
Hem_contig_22070	2.37	0.03	KDM6A_HUMANRecName: Full=Lysine-specific demethylase 6A; AltName: Full=Histone demethylase UTX; AltName: Full=Ubiquitously-transcribed TPR protein on the X chromosome; AltName: Full=Ubiquitously-transcribed X chromosome tetratricopeptide repeat protein	tr|A0A0L8G045| A0A0L8G045_OCTBM Uncharacterized protein OS=Octopus bimaculoides GN=OCBIM_22002927mg PE=4 SV=1
Hem_contig_19728	2.36	0.04	---NA---	tr|A0A0B6ZHF3| A0A0B6ZHF3_9EUPU Uncharacterized protein (Fragment) OS=Arion vulgaris GN=ORF64029 PE=4 SV=1
Hem_contig_37169	2.36	0.03	PARP4_HUMANRecName: Full=Poly	tr|K1PUC2| K1PUC2_CRAGI Poly [ADP-ribose] polymerase OS=Crassostrea gigas GN=CGI_10013249 PE=4 SV=1
Hem_contig_20128	2.35	0.00866	SATB2_MOUSERecName: Full=DNA-binding protein SATB2; AltName: Full=Special AT-rich sequence-binding protein 2	tr|K1RYX0| K1RYX0_CRAGI DNA-binding protein SATB2 OS=Crassostrea gigas GN=CGI_10015221 PE=4 SV=1
Hem_contig_3270	2.29	0.04	---NA---	not available
Hem_contig_28575	2.29	0.02	FOXN4_DANRERecName: Full=Forkhead box protein N4	tr|K1P9U7| K1P9U7_CRAGI Forkhead box protein N4 OS=Crassostrea gigas GN=CGI_10014633 PE=4 SV=1
Hem_contig_15250	2.28	0.05	ZBT24_DANRERecName: Full=Zinc finger and BTB domain-containing protein 24; AltName: Full=Zinc finger protein 450	tr|A0A0R7EBJ4| A0A0R7EBJ4_CREFO Snail2 OS=Crepidula fornicata PE=2 SV=1
Hem_contig_29926	2.28	0.03	PLD1_CRIGRRecName: Full=Phospholipase D1; Short=PLD 1; AltName: Full=Choline phosphatase 1; AltName: Full=Phosphatidylcholine-hydrolyzing phospholipase D1	tr|K1PBN1| K1PBN1_CRAGI Phospholipase D1 OS=Crassostrea gigas GN=CGI_10010622 PE=4 SV=1
Hem_contig_14545	2.28	0.03	KGP1_BOVINRecName: Full=cGMP-dependent protein kinase 1; Short=cGK 1; Short=cGK1; AltName: Full=cGMP-dependent protein kinase I; Short=cGKI	tr|K1QUW8| K1QUW8_CRAGI cGMP-dependent protein kinase OS=Crassostrea gigas GN=CGI_10021856 PE=3 SV=1
Hem_contig_23023	2.27	0.04	RECQ_ECOLIRecName: Full=ATP-dependent DNA helicase RecQ	tr|K1RFJ4| K1RFJ4_CRAGI ATP-dependent DNA helicase recQ OS=Crassostrea gigas GN=CGI_10026105 PE=4 SV=1
Hem_contig_23736	2.26	0.04	---NA---	tr|K1Q3Z2| K1Q3Z2_CRAGI Cholecystokinin receptor OS=Crassostrea gigas GN=CGI_10010241 PE=3 SV=1
Hem_contig_40575	2.23	0.02	---NA---	not available
Hem_contig_18297	2.22	0.04	---NA---	not available
Hem_contig_40735	2.22	0.03	S35B2_HUMANRecName: Full=Adenosine 3'-phospho 5'-phosphosulfate transporter 1; AltName: Full=PAPS transporter 1; AltName: Full=Putative MAPK-activating protein PM15; AltName: Full=Putative NF-kappa-B-activating protein 48; AltName: Full=Solute carrier family 35 member B2	tr|K1RG51| K1RG51_CRAGI Adenosine 3'-phospho 5'-phosphosulfate transporter 1 OS=Crassostrea gigas GN=CGI_10007040 PE=4 SV=1
Hem_contig_8255	2.21	0.04	---NA---	not available
Hem_contig_3909	2.2	0.03	---NA---	not available
Hem_contig_17697	2.2	0.02	CUT_DROMERecName: Full=Homeobox protein cut	tr|K1QXI0| K1QXI0_CRAGI Homeobox protein cut-like OS=Crassostrea gigas GN=CGI_10022123 PE=3 SV=1
Hem_contig_5012	2.17	0.03	PCSK5_RATRecName: Full=Proprotein convertase subtilisin/kexin type 5; AltName: Full=Proprotein convertase 5; Short=PC5; AltName: Full=Proprotein convertase 6; Short=PC6; AltName: Full=Subtilisin/kexin-like protease PC5; Short=rPC5; Flags: Precursor	tr|K1PMN5| K1PMN5_CRAGI Furin OS=Crassostrea gigas GN=CGI_10013398 PE=3 SV=1
Hem_contig_44592	2.15	0.04	PTPRT_MOUSERecName: Full=Receptor-type tyrosine-protein phosphatase T; Short=R-PTP-T; AltName: Full=RPTPmam4; AltName: Full=Receptor-type tyrosine-protein phosphatase rho; Short=RPTP-rho; Short=mRPTPrho; Flags: Precursor	tr|K1QCC3| K1QCC3_CRAGI Receptor-type tyrosine-protein phosphatase kappa OS=Crassostrea gigas GN=CGI_10027680 PE=4 SV=1
Hem_contig_34854	2.13	0.03	---NA---	not available
Hem_contig_12517	2.1	0.04	---NA---	tr|K1PKI5| K1PKI5_CRAGI Focal adhesion kinase 1 OS=Crassostrea gigas GN=CGI_10019934 PE=3 SV=1
Hem_contig_23745	2.07	0.05	---NA---	not available
Hem_contig_24328	-2.2	0.02	---NA---	tr|K1QSF8| K1QSF8_CRAGI Monocarboxylate transporter 14 OS=Crassostrea gigas GN=CGI_10025393 PE=4 SV=1
Hem_contig_4513	-2.25	0.04	MTH1_DROMERecName: Full=Probable G-protein coupled receptor Mth-like 1; AltName: Full=Protein methuselah-like 1; Flags: Precursor	tr|A0A0L8GFJ1| A0A0L8GFJ1_OCTBM Uncharacterized protein OS=Octopus bimaculoides GN=OCBIM_22034324mg PE=4 SV=1
Hem_contig_61978	-2.26	0.00858	CPMD8_HUMANRecName: Full=C3 and PZP-like alpha-2-macroglobulin domain-containing protein 8; Flags: Precursor	tr|K1QZA1| K1QZA1_CRAGI Hemicentin-1 OS=Crassostrea gigas GN=CGI_10018818 PE=4 SV=1
Hem_contig_91332	-2.45	0.05	HSP74_ANOALRecName: Full=Heat shock protein 70 B2	tr|A0A0K0MJ14| A0A0K0MJ14_RUDPH Heat shock protein OS=Ruditapes philippinarum GN=hsp70 PE=2 SV=1
Hem_contig_10145	-2.55	0.02	---NA---	not available
Hem_contig_8144	-2.59	0.01	---NA---	not available
Hem_contig_60327	-2.59	0.03	---NA---	tr|K1R7E8| K1R7E8_CRAGI Cholecystokinin receptor OS=Crassostrea gigas GN=CGI_10027904 PE=3 SV=1
Hem_contig_23774	-2.64	0.01	---NA---	not available
Hem_contig_54593	-2.67	0.03	---NA---	not available
Hem_contig_133261	-2.72	0.03	---NA---	not available
Hem_contig_4309	-2.73	0.03	---NA---	not available
Hem_contig_49092	-2.74	0.04	---NA---	not available
Hem_contig_11277	-2.75	0.02	---NA---	not available
Hem_contig_20453	-2.83	0.02	---NA---	not available
Hem_contig_77	-2.98	0.05	YCX91_PHAAORecName: Full=Uncharacterized protein ORF91 (chloroplast)	tr|A0A182ZBY3| A0A182ZBY3_BIOGL Uncharacterized protein OS=Biomphalaria glabrata PE=4 SV=1
Hem_contig_14754	-2.99	0.00682	---NA---	not available
Hem_contig_2982	-3.03	0.02	---NA---	not available
Hem_contig_66051	-3.06	0.00397	---NA---	not available
Hem_contig_29	-3.13	0.02	---NA---	not available
Hem_contig_20382	-3.16	0.00744	---NA---	not available
Hem_contig_304	-3.16	0.02	---NA---	not available
Hem_contig_12175	-3.17	0.04	---NA---	not available
Hem_contig_51455	-3.19	0.02	---NA---	not available
Hem_contig_288	-3.23	0.02	---NA---	not available
Hem_contig_25040	-3.24	0.00491	---NA---	not available
Hem_contig_578	-3.25	0.00646	---NA---	not available
Hem_contig_54544	-3.25	0.05	---NA---	not available
Hem_contig_8012	-3.28	0.01	---NA---	not available
Hem_contig_11409	-3.33	0.00064	---NA---	tr|A0A182ZBY3| A0A182ZBY3_BIOGL Uncharacterized protein OS=Biomphalaria glabrata PE=4 SV=1
Hem_contig_67986	-3.33	0.05	---NA---	tr|K1Q6G2| K1Q6G2_CRAGI Uncharacterized protein OS=Crassostrea gigas GN=CGI_10000513 PE=4 SV=1
Hem_contig_44413	-3.41	0.00412	---NA---	not available
Hem_contig_37499	-3.47	0.000735	---NA---	not available
Hem_contig_26733	-3.52	0.00456	---NA---	not available
Hem_contig_85481	-3.56	0.00395	---NA---	not available
Hem_contig_8991	-3.56	0.00989	---NA---	tr|V4BSJ2| V4BSJ2_LOTGI Uncharacterized protein OS=Lottia gigantea GN=LOTGIDRAFT_145533 PE=4 SV=1
Hem_contig_598	-3.6	0.00322	---NA---	not available
Hem_contig_6893	-3.63	0.00502	---NA---	not available
Hem_contig_45392	-3.64	0.003	---NA---	not available
Hem_contig_56685	-3.66	0.01	TAR1_YEASTRecName: Full=Protein TAR1; AltName: Full=Transcript antisense to ribosomal RNA protein 1	not available
Hem_contig_113943	-3.74	0.03	---NA---	not available
Hem_contig_57401	-3.75	0.00684	---NA---	not available
Hem_contig_129427	-3.94	0.02	---NA---	not available
Hem_contig_98497	-3.94	0.01	---NA---	not available
Hem_contig_49596	-4	0.000466	---NA---	not available
Hem_contig_58525	-4.04	6.91e-05	---NA---	not available
Hem_contig_44791	-4.17	0.00422	---NA---	not available
Hem_contig_11657	-4.17	0.00364	EFTU1_VIBVYRecName: Full=Elongation factor Tu 1; Short=EF-Tu 1	tr|A0A0L8HKW8| A0A0L8HKW8_OCTBM Elongation factor Tu OS=Octopus bimaculoides GN=OCBIM_22012388mg PE=3 SV=1
Hem_contig_121322	-4.18	0.00437	---NA---	not available
Hem_contig_142713	-4.24	0.00395	LRP2_MOUSERecName: Full=Low-density lipoprotein receptor-related protein 2; Short=LRP-2; AltName: Full=Glycoprotein 330; Short=gp330; AltName: Full=Megalin; Flags: Precursor	tr|K1R631| K1R631_CRAGI Uncharacterized protein OS=Crassostrea gigas GN=CGI_10020123 PE=3 SV=1
Hem_contig_2870	-4.3	0.00311	---NA---	not available
Hem_contig_18727	-4.45	0.03	---NA---	not available
Hem_contig_14495	-4.54	0.02	SYT_VIBPARecName: Full=Threonine--tRNA ligase; AltName: Full=Threonyl-tRNA synthetase; Short=ThrRS	tr|K1PY51| K1PY51_CRAGI Threonyl-tRNA synthetase, cytoplasmic OS=Crassostrea gigas GN=CGI_10024279 PE=4 SV=1
Hem_contig_589	-4.67	0.000104	---NA---	not available
Hem_contig_35724	-4.69	0.00108	---NA---	tr|V4CPC9| V4CPC9_LOTGI Uncharacterized protein OS=Lottia gigantea GN=LOTGIDRAFT_148293 PE=4 SV=1
Hem_contig_120448	-4.76	0.05	---NA---	tr|A0A0K0NJY8| A0A0K0NJY8_MYTGA CRP-I51 OS=Mytilus galloprovincialis PE=2 SV=1
Hem_contig_924	-4.87	1.52e-05	---NA---	tr|K1Q6G2| K1Q6G2_CRAGI Uncharacterized protein OS=Crassostrea gigas GN=CGI_10000513 PE=4 SV=1
Hem_contig_55893	-4.9	4.13e-07	---NA---	not available
Hem_contig_37933	-4.9	0.01	---NA---	tr|V4CPC9| V4CPC9_LOTGI Uncharacterized protein OS=Lottia gigantea GN=LOTGIDRAFT_148293 PE=4 SV=1
Hem_contig_103294	-4.97	1.6e-05	---NA---	tr|K1PGB6| K1PGB6_CRAGI Uncharacterized protein OS=Crassostrea gigas GN=CGI_10000010 PE=4 SV=1
Hem_contig_57402	-5.07	0.01	---NA---	not available
Hem_contig_121605	-5.07	0.03	---NA---	not available
Hem_contig_42753	-5.08	0.00013	RRT15_YEASTRecName: Full=Regulator of rDNA transcription protein 15	tr|G0YGJ7| G0YGJ7_MYTED Senescence-associated protein (Fragment) OS=Mytilus edulis PE=2 SV=1
Hem_contig_51623	-5.14	0.00587	---NA---	not available
Hem_contig_20589	-5.22	5.62e-06	---NA---	not available
Hem_contig_148998	-5.22	0.00285	---NA---	not available
Hem_contig_78768	-5.24	1.01e-05	YL154_YEASTRecName: Full=Uncharacterized protein YLR154C-G	tr|V4BSJ2| V4BSJ2_LOTGI Uncharacterized protein OS=Lottia gigantea GN=LOTGIDRAFT_145533 PE=4 SV=1
Hem_contig_1882	-5.33	1.55e-05	---NA---	not available
Hem_contig_38246	-5.39	3.88e-06	---NA---	tr|V4BSJ2| V4BSJ2_LOTGI Uncharacterized protein OS=Lottia gigantea GN=LOTGIDRAFT_145533 PE=4 SV=1
Hem_contig_53058	-5.46	1.99e-05	TAR1_YEASTRecName: Full=Protein TAR1; AltName: Full=Transcript antisense to ribosomal RNA protein 1	not available
Hem_contig_4969	-5.49	3.88e-06	---NA---	tr|A0A0L8IFK9| A0A0L8IFK9_OCTBM Uncharacterized protein OS=Octopus bimaculoides GN=OCBIM_22005804mg PE=4 SV=1
Hem_contig_106311	-5.53	0.000166	---NA---	not available
Hem_contig_145557	-5.62	0.00322	---NA---	not available
Hem_contig_100467	-5.63	0.000623	---NA---	not available
Hem_contig_21587	-5.63	3.23e-06	---NA---	tr|K1PG44| K1PG44_CRAGI Uncharacterized protein OS=Crassostrea gigas GN=CGI_10000103 PE=4 SV=1
Hem_contig_19466	-5.68	0.01	---NA---	not available
Hem_contig_154854	-5.73	0.000229	---NA---	not available
Hem_contig_32701	-5.8	8.09e-08	H4_MYTTRRecName: Full=Histone H4	tr|V4AE16| V4AE16_LOTGI Histone H4 (Fragment) OS=Lottia gigantea GN=LOTGIDRAFT_148809 PE=3 SV=1
Hem_contig_45874	-5.87	1.99e-06	---NA---	not available
Hem_contig_5797	-6.01	0.00186	---NA---	not available
Hem_contig_61560	-6.01	0.000119	---NA---	tr|K1Q6G2| K1Q6G2_CRAGI Uncharacterized protein OS=Crassostrea gigas GN=CGI_10000513 PE=4 SV=1
Hem_contig_147665	-6.02	2.18e-06	---NA---	not available
Hem_contig_145664	-6.03	0.0013	---NA---	tr|K1QAG0| K1QAG0_CRAGI Serine-threonine kinase receptor-associated protein OS=Crassostrea gigas GN=CGI_10016312 PE=4 SV=1
Hem_contig_167969	-6.04	0.000107	---NA---	tr|K1QT15| K1QT15_CRAGI Uncharacterized protein OS=Crassostrea gigas GN=CGI_10000276 PE=4 SV=1
Hem_contig_43919	-6.04	4.96e-06	---NA---	tr|K1QKM2| K1QKM2_CRAGI Uncharacterized protein OS=Crassostrea gigas GN=CGI_10000105 PE=4 SV=1
Hem_contig_171016	-6.06	3.9e-06	---NA---	not available
Hem_contig_12194	-6.08	3.93e-06	---NA---	tr|K1Q6G2| K1Q6G2_CRAGI Uncharacterized protein OS=Crassostrea gigas GN=CGI_10000513 PE=4 SV=1
Hem_contig_123488	-6.17	0.02	---NA---	not available
Hem_contig_17170	-6.18	1.66e-06	---NA---	tr|K1P8R7| K1P8R7_CRAGI Uncharacterized protein OS=Crassostrea gigas GN=CGI_10000068 PE=4 SV=1
Hem_contig_122269	-6.2	0.0024	---NA---	not available
Hem_contig_51326	-6.2	5.15e-05	---NA---	tr|V4AGE6| V4AGE6_LOTGI Uncharacterized protein OS=Lottia gigantea GN=LOTGIDRAFT_145534 PE=4 SV=1
Hem_contig_80963	-6.22	3.23e-06	---NA---	tr|K1PG44| K1PG44_CRAGI Uncharacterized protein OS=Crassostrea gigas GN=CGI_10000103 PE=4 SV=1
Hem_contig_20046	-6.23	2.03e-06	---NA---	tr|V4BSJ2| V4BSJ2_LOTGI Uncharacterized protein OS=Lottia gigantea GN=LOTGIDRAFT_145533 PE=4 SV=1
Hem_contig_166208	-6.24	7.03e-07	---NA---	not available
Hem_contig_160655	-6.25	0.00466	---NA---	tr|V4AX73| V4AX73_LOTGI Uncharacterized protein (Fragment) OS=Lottia gigantea GN=LOTGIDRAFT_141782 PE=4 SV=1
Hem_contig_5136	-6.25	9.16e-06	ART2_YEASTRecName: Full=Putative uncharacterized protein ART2; AltName: Full=Antisense to ribosomal RNA transcript protein 2	tr|G0YGJ7| G0YGJ7_MYTED Senescence-associated protein (Fragment) OS=Mytilus edulis PE=2 SV=1
Hem_contig_42579	-6.28	0.05	RL21_VIBTLRecName: Full=50S ribosomal protein L21	tr|A0A182ZBY0| A0A182ZBY0_BIOGL Uncharacterized protein OS=Biomphalaria glabrata PE=3 SV=1
Hem_contig_2561	-6.29	4.22e-06	RRT15_YEASTRecName: Full=Regulator of rDNA transcription protein 15	tr|G0YGJ7| G0YGJ7_MYTED Senescence-associated protein (Fragment) OS=Mytilus edulis PE=2 SV=1
Hem_contig_135227	-6.4	9.79e-07	---NA---	tr|K1PGB6| K1PGB6_CRAGI Uncharacterized protein OS=Crassostrea gigas GN=CGI_10000010 PE=4 SV=1
Hem_contig_175966	-6.44	0.00234	---NA---	not available
Hem_contig_51435	-6.45	4.69e-06	---NA---	tr|K1QT15| K1QT15_CRAGI Uncharacterized protein OS=Crassostrea gigas GN=CGI_10000276 PE=4 SV=1
Hem_contig_172832	-6.47	0.02	---NA---	not available
Hem_contig_216792	-6.57	0.000242	---NA---	tr|K1Q997| K1Q997_CRAGI Uncharacterized protein OS=Crassostrea gigas GN=CGI_10000014 PE=4 SV=1
Hem_contig_15323	-6.63	2.93e-06	---NA---	tr|B4XZC3| B4XZC3_MYTTR Cyp-like protein (Fragment) OS=Mytilus trossulus PE=2 SV=1
Hem_contig_29665	-6.64	0.01	---NA---	not available
Hem_contig_4657	-6.65	1.22e-06	NLRC3_MOUSERecName: Full=Protein NLRC3	not available
Hem_contig_200370	-6.68	5.41e-05	---NA---	not available
Hem_contig_196569	-6.72	4.69e-06	---NA---	not available
Hem_contig_31280	-6.75	2.29e-06	---NA---	not available
Hem_contig_85285	-6.81	4.45e-06	---NA---	not available
Hem_contig_150348	-6.82	0.000577	---NA---	not available
Hem_contig_51946	-6.82	3.35e-06	---NA---	tr|V4BAV7| V4BAV7_LOTGI Uncharacterized protein OS=Lottia gigantea GN=LOTGIDRAFT_202939 PE=4 SV=1
Hem_contig_119045	-6.84	1.27e-05	---NA---	not available
Hem_contig_154740	-6.84	0.02	---NA---	not available
Hem_contig_113337	-6.88	1.95e-06	---NA---	tr|K1PNB7| K1PNB7_CRAGI Uncharacterized protein OS=Crassostrea gigas GN=CGI_10000118 PE=4 SV=1
Hem_contig_37797	-6.92	0.05	---NA---	not available
Hem_contig_101739	-6.97	6.62e-06	---NA---	tr|A0A0K2S9L2| A0A0K2S9L2_CONEP Conotoxin Superfamily T OS=Conus episcopatus PE=2 SV=1
Hem_contig_9361	-6.98	1.99e-06	---NA---	tr|V3ZM87| V3ZM87_LOTGI Uncharacterized protein (Fragment) OS=Lottia gigantea GN=LOTGIDRAFT_145545 PE=4 SV=1
Hem_contig_93584	-7.01	9.85e-07	---NA---	tr|V3ZM91| V3ZM91_LOTGI Uncharacterized protein (Fragment) OS=Lottia gigantea GN=LOTGIDRAFT_137887 PE=4 SV=1
Hem_contig_93566	-7.02	1.21e-06	---NA---	not available
Hem_contig_146651	-7.04	1.09e-06	---NA---	tr|V4AX73| V4AX73_LOTGI Uncharacterized protein (Fragment) OS=Lottia gigantea GN=LOTGIDRAFT_141782 PE=4 SV=1
Hem_contig_108566	-7.05	1.07e-06	---NA---	not available
Hem_contig_36725	-7.05	1.23e-05	---NA---	tr|B4XZC3| B4XZC3_MYTTR Cyp-like protein (Fragment) OS=Mytilus trossulus PE=2 SV=1
Hem_contig_29529	-7.06	2.13e-06	---NA---	not available
Hem_contig_77135	-7.1	0.00459	---NA---	tr|K1PGB6| K1PGB6_CRAGI Uncharacterized protein OS=Crassostrea gigas GN=CGI_10000010 PE=4 SV=1
Hem_contig_71914	-7.16	8.58e-05	RRT15_YEASTRecName: Full=Regulator of rDNA transcription protein 15	tr|G0YGJ7| G0YGJ7_MYTED Senescence-associated protein (Fragment) OS=Mytilus edulis PE=2 SV=1
Hem_contig_8841	-7.17	6e-06	---NA---	tr|V4BSJ2| V4BSJ2_LOTGI Uncharacterized protein OS=Lottia gigantea GN=LOTGIDRAFT_145533 PE=4 SV=1
Hem_contig_103947	-7.19	1.22e-06	---NA---	tr|A0A182Z1Y5| A0A182Z1Y5_BIOGL Uncharacterized protein OS=Biomphalaria glabrata PE=4 SV=1
Hem_contig_170686	-7.2	1.71e-06	---NA---	tr|V4C3F0| V4C3F0_LOTGI Uncharacterized protein (Fragment) OS=Lottia gigantea GN=LOTGIDRAFT_116114 PE=4 SV=1
Hem_contig_112988	-7.23	0.02	---NA---	not available
Hem_contig_100242	-7.23	0.00105	H2A_PLADURecName: Full=Histone H2A	tr|A0A0L8HWG0| A0A0L8HWG0_OCTBM Histone H2A OS=Octopus bimaculoides GN=OCBIM_22004235mg PE=3 SV=1
Hem_contig_21480	-7.28	2.24e-06	RRT15_YEASTRecName: Full=Regulator of rDNA transcription protein 15	tr|G0YGJ7| G0YGJ7_MYTED Senescence-associated protein (Fragment) OS=Mytilus edulis PE=2 SV=1
Hem_contig_118628	-7.3	1.06e-05	---NA---	tr|V4C3F0| V4C3F0_LOTGI Uncharacterized protein (Fragment) OS=Lottia gigantea GN=LOTGIDRAFT_116114 PE=4 SV=1
Hem_contig_161937	-7.34	1.18e-06	---NA---	not available
Hem_contig_79248	-7.38	1.27e-05	---NA---	tr|V4BAV7| V4BAV7_LOTGI Uncharacterized protein OS=Lottia gigantea GN=LOTGIDRAFT_202939 PE=4 SV=1
Hem_contig_57351	-7.42	1.86e-05	---NA---	tr|A0A0K2S9L2| A0A0K2S9L2_CONEP Conotoxin Superfamily T OS=Conus episcopatus PE=2 SV=1
Hem_contig_189516	-7.43	6.86e-07	---NA---	tr|K1PG44| K1PG44_CRAGI Uncharacterized protein OS=Crassostrea gigas GN=CGI_10000103 PE=4 SV=1
Hem_contig_28440	-7.43	9.85e-07	---NA---	tr|A0A0K2S7X5| A0A0K2S7X5_CONEP Conotoxin Superfamily SF1 OS=Conus episcopatus PE=2 SV=1
Hem_contig_86385	-7.44	6.16e-08	---NA---	not available
Hem_contig_57224	-7.46	1.83e-06	---NA---	not available
Hem_contig_21115	-7.46	1.02e-05	---NA---	tr|K1PG44| K1PG44_CRAGI Uncharacterized protein OS=Crassostrea gigas GN=CGI_10000103 PE=4 SV=1
Hem_contig_47421	-7.48	0.03	---NA---	not available
Hem_contig_173973	-7.5	2.25e-06	---NA---	tr|K1P8R7| K1P8R7_CRAGI Uncharacterized protein OS=Crassostrea gigas GN=CGI_10000068 PE=4 SV=1
Hem_contig_9155	-7.51	5.79e-07	---NA---	tr|V4AGE6| V4AGE6_LOTGI Uncharacterized protein OS=Lottia gigantea GN=LOTGIDRAFT_145534 PE=4 SV=1
Hem_contig_89546	-7.57	1.89e-06	---NA---	tr|V4C3F0| V4C3F0_LOTGI Uncharacterized protein (Fragment) OS=Lottia gigantea GN=LOTGIDRAFT_116114 PE=4 SV=1
Hem_contig_110281	-7.6	0.000402	---NA---	tr|K1PGB6| K1PGB6_CRAGI Uncharacterized protein OS=Crassostrea gigas GN=CGI_10000010 PE=4 SV=1
Hem_contig_32700	-7.6	6.67e-07	H4_MYTTRRecName: Full=Histone H4	tr|A0A0B6YRU8| A0A0B6YRU8_9EUPU Histone H4 (Fragment) OS=Arion vulgaris GN=ORF34794 PE=3 SV=1
Hem_contig_119588	-7.61	7.67e-05	---NA---	not available
Hem_contig_100639	-7.61	6.59e-07	---NA---	tr|V4AX73| V4AX73_LOTGI Uncharacterized protein (Fragment) OS=Lottia gigantea GN=LOTGIDRAFT_141782 PE=4 SV=1
Hem_contig_159865	-7.69	7.5e-08	---NA---	not available
Hem_contig_131478	-7.69	0.000654	---NA---	not available
Hem_contig_51117	-7.7	4.96e-06	---NA---	tr|K1Q8Y0| K1Q8Y0_CRAGI Uncharacterized protein OS=Crassostrea gigas GN=CGI_10000154 PE=4 SV=1
Hem_contig_98070	-7.74	2.04e-05	---NA---	not available
Hem_contig_167955	-7.82	0.03	---NA---	not available
Hem_contig_6254	-7.86	1.15e-06	---NA---	tr|V4BAV7| V4BAV7_LOTGI Uncharacterized protein OS=Lottia gigantea GN=LOTGIDRAFT_202939 PE=4 SV=1
Hem_contig_124544	-7.86	4.28e-07	---NA---	tr|K1QT15| K1QT15_CRAGI Uncharacterized protein OS=Crassostrea gigas GN=CGI_10000276 PE=4 SV=1
Hem_contig_35154	-7.9	3.15e-06	---NA---	not available
Hem_contig_33928	-8.09	6.45e-05	---NA---	tr|V4BAV7| V4BAV7_LOTGI Uncharacterized protein OS=Lottia gigantea GN=LOTGIDRAFT_202939 PE=4 SV=1
Hem_contig_39941	-8.21	1.27e-05	ADAT1_XENTRRecName: Full=tRNA-specific adenosine deaminase 1; AltName: Full=tRNA-specific adenosine-37 deaminase	tr|V4AXC3| V4AXC3_LOTGI Uncharacterized protein OS=Lottia gigantea GN=LOTGIDRAFT_231337 PE=4 SV=1
Hem_contig_113665	-8.3	9.05e-05	---NA---	not available
Hem_contig_42646	-8.46	2.26e-06	---NA---	not available
Hem_contig_119044	-8.59	0.03	---NA---	not available
Hem_contig_162676	-8.61	0.02	---NA---	tr|A0A0A7ACM5| A0A0A7ACM5_MYTGA CRP-I 2 OS=Mytilus galloprovincialis PE=2 SV=1
Hem_contig_204066	-8.63	6.65e-06	---NA---	tr|K1Q8Y7| K1Q8Y7_CRAGI Uncharacterized protein OS=Crassostrea gigas GN=CGI_10000152 PE=4 SV=1
Hem_contig_25989	-8.83	9.85e-07	---NA---	tr|V4BAV7| V4BAV7_LOTGI Uncharacterized protein OS=Lottia gigantea GN=LOTGIDRAFT_202939 PE=4 SV=1
Hem_contig_8744	-9.11	1.18e-06	---NA---	tr|V4AX73| V4AX73_LOTGI Uncharacterized protein (Fragment) OS=Lottia gigantea GN=LOTGIDRAFT_141782 PE=4 SV=1
Hem_contig_182680	-9.78	0.00621	---NA---	not available
Hem_contig_48407	-10.45	2.46e-08	YL154_YEASTRecName: Full=Uncharacterized protein YLR154C-G	tr|V4BSJ2| V4BSJ2_LOTGI Uncharacterized protein OS=Lottia gigantea GN=LOTGIDRAFT_145533 PE=4 SV=1
Hem_contig_86043	-11.11	1.07e-08	---NA---	not available
Hem_contig_28439	-11.25	3.49e-07	---NA---	tr|A0A0K2S7X5| A0A0K2S7X5_CONEP Conotoxin Superfamily SF1 OS=Conus episcopatus PE=2 SV=1
Hem_contig_51341	-11.5	0.000115	---NA---	not available
Hem_contig_216322	-16.56	0.00789	H32_PEARecName: Full=Histone H3.2	tr|V3ZAF5| V3ZAF5_LOTGI Uncharacterized protein (Fragment) OS=Lottia gigantea GN=LOTGIDRAFT_145934 PE=3 SV=1
Hem_contig_72964	-16.68	0.04	---NA---	not available
Hem_contig_195457	-16.72	0.01	---NA---	not available
Hem_contig_177567	-23.67	1.21e-06	---NA---	not available
Hem_contig_216855	-51.08	0.02	PXDN_DROMERecName: Full=Peroxidasin; Flags: Precursor	tr|A0A0L8GFS1| A0A0L8GFS1_OCTBM Uncharacterized protein OS=Octopus bimaculoides GN=OCBIM_22034828mg PE=4 SV=1
