# Supplementary material for: Stimulation of Mytilus galloprovincialis Hemocytes With Different Immune Challenges Induces Differential Transcriptomic, miRNomic, and Functional Responses
Source: Front Immunol. 2020 Dec 17;11:606102. doi: 10.3389/fimmu.2020.606102 (PMC7773633; doi:10.3389/fimmu.2020.606102)
Supplement: Supplementary file 1 [file DataSheet_1.zip › Supplementary Table 4.xlsx]

## Sheet: Hoja1
Supplementary Table 4: DE miRNAs after poly I:C stimulation
Description and sequence	Fold change	FDR p-value
mir-67_TCACAACCTGCATGAATGAGGGC	308151	6.01389e-06
mir-184_TGGACGGAGAACTGATAAGGGCA	43164.6	0.000185933
mir-993_GAAGCTCGTCTCTACAGGTATCT	647.519	0.0443759
mir-71_TGAAAGACATGGGTAGTGAGATGTT	106.896	0
mir-1357_GATTATGAGAGCTGAGGGC	97.2623	8.30172e-06
mir-67_CTCACAACCTGCATGAATGAGGGC	34.1262	0
mir-67_TCACAACCTGCATGAATGAGGGCA	19.298	0
mir-67_TCACAACCTGTATGAATGAGGGC	14.9426	1.61036e-06
mir-2001_TTTGTGACCGTTATAATGGGCA	13.775	0
mir-67_TCACAACCTGCATGAATGAGGGCG	13.2016	0
mir-67_TCACAACCTGCATGAATGAGGGT	12.6514	0
mir-67_TCACAACCTGCATGAATGAGGGCT	12.122	0
mir-9_ATAAAGCTAGGTTACCAAAGGC	11.5599	0
mir-263b_AATGGCACTGGTAGAATTCACGG	10.91	0
let-7e_TGAGGTAGTAGGTTGTTTAGTT	10.1452	8.48198e-06
mir-184_TGGACGGAGAACTGATAAGGGCTC	9.98087	3.52352e-09
mir-190_AGATATGTTTGATATATTTGGTGGT	9.07914	0
mir-263b_AATGGCACTGGTAGAATTCACGGA	8.87992	0
mir-745b_GAGCTGCCAAATGAAGGGCTGTA	8.83677	0
let-7_TGAGGTAGTAGGTTGTATAGTTAA	7.94	0
mir-745b_GAGCTGCCAAATGAAGGGCTGA	7.68859	0
let-7j_TGAGGTAGTAGGTTGGATAGTT	7.60979	1.72534e-06
mir-34_TGGCAGTGTGGTTAGCTGGTTGTAA	7.49507	0
mir-745b_GAGCTGCCAAATGAAGGGCTGTT	7.44292	0
mir-22_AAGCTGCCAGTTGAAGAACTGT	7.21029	3.70888e-06
let-7a//let-7a-3_TGAGGTAGTAGGTTGTATAGTTTT	7.11582	0
let-7_TGAGGTAGTAGGTTGTATAGTTAG	6.92101	0
mir-745b_GAGCTGCCAAATGAAGGGCTGT	6.65371	0
let-7_TGAGGTAGTAGGTTGTATAGTA	6.62938	0
mir-10b_TTACCCTGTAGAACCGAGCGAGTGA	6.46908	0
mir-34_TGACAGTGTGGTTAGCTGGTTGT	6.21742	2.79892e-06
mir-34_TGGCAGTGTGGTTAGCTGGTTTT	6.17781	1.8461e-12
let-7_TGAGGTAGTAGGTTGTATAGTTAT	6.16515	0
mir-317_TGAACACAGCTGGTGGTATCTTTTT	6.15517	0
mir-34_TGGCAGAGTGGTTAGCTGGTTGT	5.9417	0.000146205
mir-34_TGGCAGTGTGGTTAGCTGGTTGA	5.87212	3.28196e-07
mir-34_CTGGCAGTGTGGTTAGCTGGTTGT	5.71762	1.09108e-09
mir-34_TGGCCGTGTGGTTAGCTGGTTGT	5.63837	0
mir-190_AGATATGTTTGATATATTTGGTGG	5.62445	0
mir-34_TGGCAGTGTGGTTAGCTGGTTGTAT	5.47177	0
mir-34_TTGCAGTGTGGTTAGCTGGTTGT	5.46207	3.03569e-06
mir-34_TGGCAGCGTGGTTAGCTGGTTGT	5.15034	1.55482e-06
let-7a-5_TGAGGTAGTAGGTTGTATAGTTC	5.07959	0.000309056
mir-34_TGGCGGTGTGGTTAGCTGGTTGT	5.03674	1.35204e-08
mir-2b-2_TGCATCAAAGTGGTTGTGAAATG	4.8254	5.42204e-10
mir-34_TGGCAGTGCGGTTAGCTGGTTGT	4.68009	0.000769429
mir-34_TGGCAGTGTGGTTAGCTGGTTGTTT	4.53048	0
mir-71_TGAAAGACATGGGTAGTGAGATGT	4.52158	0
mir-71_TGAAAGACATGGGTAGTGAGATT	4.39554	1.86996e-09
mir-34_TGGCAGTGTGGTTAGCTGGTTGC	4.29068	1.36575e-15
mir-72_AGGCAAGATGTTGGCATAGCTGA	4.23403	0
mir-31_AGGCAAGATGTTGGCATAGCTGT	4.17653	1.60465e-05
mir-745b_GAGCTGCCAAATGAAGGGCGG	4.17036	0
let-7d_TGAGGTAGTAGGTTGTAAAGTT	4.0788	0.000834074
mir-34_TGGCAGTGTGGTTAGCTGGTTGTG	3.8405	6.43133e-05
let-7g-1//let-7g-2_TGAGGTAGTAGTTTGTATAGTT	3.76963	0.000235921
mir-317_TGAACACAGCTGGTGGTATCTTTT	3.71121	0
mir-34_CGGCAGTGTGGTTAGCTGGTTGT	3.67545	0.000916383
mir-34_TAGCAGTGTGGTTAGCTGGTTGT	3.58611	0.00120858
mir-96a_CTTGGCACTGGCGGAATAATCACA	3.56392	0
let-7a-2_CTGAGGTAGTAGGTTGTATAGTT	3.56219	6.89131e-12
mir-34_TGTCAGTGTGGTTAGCTGGTTGT	3.56104	0.000834324
mir-34_TGGCAGTGTGGTTAGCTGGTTGG	3.53072	0
let-7_TGAGGTAGTAGGTTGTATAGTG	3.49174	3.00847e-13
mir-34_TGGCAGTGTGGTTAGCTGGTTGTCT	3.42129	0
mir-1996a_ATCAAGTGAGGTCAGTGCTGTT	3.3094	0.00132142
mir-71_TGAAAGACATGGGTAGTGAGATGA	3.24653	0
mir-96b_ATTTGGCACTTGTGGAATAATCA	3.22439	0
let-7_TGAGGTAGTAGGTTGTATAGTTTA	3.0775	0
mir-184_TGGACGGAGAACTGATAAGGGAA	3.01667	0
mir-34_TGGCTGTGTGGTTAGCTGGTTGT	2.98328	0.00630092
mir-1175_TGAGATTCAACTCCTCCAACTGT	2.95727	5.31927e-05
mir-278_TCGGTGGGACTTTCGTTCGCTT	2.94456	0
mir-92b_AATTGCACTTGTCCCGGCCTGCC	2.90574	1.8548e-10
let-7c-1//let-7c-2//let-7c-3_TGAGGTAGTAGGTTGTATGGTT	2.88682	2.24522e-05
bantam_TGAGATCATTGTGAAAACTGATA	2.82092	0
mir-34_TGGCAGTGTGGTTATCTGGTTGT	2.79562	0.0310736
mir-10b_TTACCCTGTAGAACCGAGCGAGTGT	2.74475	0
let-7_TGAGGTAGTAGGTTATATAGTT	2.69797	0.00761366
mir-1357_TTATGAGAGCTGAGGGCC	2.672	2.49838e-05
mir-745b_GAGCTGCCAAATGAAGGGCTT	2.55653	0.000277867
mir-34_TGGCAGTGTGGTTAGTTGGTTGT	2.53949	0.00608044
mir-96a_CTTGGCACTGGCGGAATAATCAC	2.35185	0
mir-34_TGGTAGTGTGGTTAGCTGGTTGT	2.34089	0.0224313
mir-87_GTGAGCAAAGTTTCAGGTGTATT	2.33503	0
bantam_TGAGATCATTGTGAAAACTGATT	2.30678	0
mir-96a_CTTGGCACTGGCGGAATGATCAC	2.29563	0.000916383
mir-34_TGGCAGTGTGGTTAGCTGGTGG	2.29473	0.0395845
mir-8_TAATGCTGTCAGGTAAAGATGTCT	2.27595	2.47697e-14
mir-2c_TATCACAGCCTGCTTTGATGAGCA	2.24458	0.00866116
mir-184_TGGACGGAGAACTGATAAGGGA	2.18452	0
mir-1175_TGAGATTCAACTCCTCCAACTGCT	2.15272	1.15466e-09
mir-263_CTTGGCACTTGTAGAATTCACTGA	2.06979	7.42631e-11
mir-1985_TACCATTTTTATCAGTCACTGTG	-2.05939	0.000968091
mir-4486_GCTGGGCGAGGCTGGCT	-2.06423	0
mir-1985_TGCCATTTTTATCAGTCACTGGG	-2.13739	2.12105e-10
mir-100_AACCCGTAGATCCGAACTTGAG	-2.19343	0.00260492
mir-100_AACCCGTAGATCCGAACTTGTGAG	-2.26148	6.21057e-14
mir-100_AACCCGTAGATCCGAACTTGTGGA	-2.30002	1.36575e-15
mir-1985_TGCCATTTTTATCAGTCACTGTGAA	-2.30093	2.23316e-14
mir-981_TTCGTTGTCGTCGAAACCTGCCTTT	-2.3093	5.99084e-12
mir-125_TCCCTGAGACCATAACTTGTGATT	-2.38768	8.41302e-14
mir-1985_TGCCATTTTTATCAGACACTGTG	-2.40534	0.0214877
mir-100_CAACCCGTAGATCCGAACTTGTGG	-2.44666	0
mir-100_AACCCGTAGATCCGAACTTGTGAA	-2.45637	0
mir-4486_GCTGGGCGAGGCTGGCG	-2.4618	1.47532e-11
mir-1985_CGCCATTTTTATCAGTCACTGTG	-2.49862	8.71637e-06
mir-307_TCACAACCTCCTTGAATGAGTGT	-2.49899	0
mir-1985_TGCCATCTTTATCAGTCACTGTG	-2.50334	0.0178796
mir-1985_TGCCATTTTTATCTGTCACTGTG	-2.51947	0.0133363
mir-1985_TGCCCTTTTTATCAGTCACTGTG	-2.51947	0.0133363
mir-100_AACCCGTAGATCCGAACCTGTG	-2.53367	0.00410867
mir-1985_TGCCATTTTTACCAGTCACTGTG	-2.5338	0.0262633
mir-100_AACCCGTTGATCCGAACTTGTG	-2.59072	0.0280134
mir-67_TCACAACCTCCTTGAATGAGATTA	-2.61643	0
mir-100_AACCCGTAGATCCGAACTTGTGAT	-2.62388	2.18793e-13
mir-7975_ATCCTGGTCACGGCACCA	-2.63478	1.06811e-07
mir-1985_TGCCATTTCTATCAGTCACTGTG	-2.64742	0.0416325
mir-100_AACCCATAGATCCGAACTTGTG	-2.65465	1.7923e-05
mir-92b_TATTGCACTTGTCCCGGCCTTCA	-2.67235	1.36575e-15
mir-100_AGCCCGTAGATCCGAACTTGTG	-2.6802	0.000787423
mir-100_CACCCGTAGATCCGAACTTGTG	-2.70212	0.00287233
mir-1985_TGCCATTTTTTTCAGTCACTGTG	-2.73545	0.0443759
mir-100_AACCCGAAGATCCGAACTTGTG	-2.74245	0.0166275
mir-99b_AACCCGTAGATCCGAACTTGCG	-2.84704	6.9392e-07
mir-1994a_TGAGACAGTGTGTCCTCCCTTG	-2.88081	1.61631e-06
mir-100_AACCCGTAGATTCGAACTTGTG	-2.91294	1.52124e-05
mir-100_AACCCGTAGATCCGAACTTGTGG	-2.95092	0
mir-1985_TGCCATTTTTATCAGTCACTGTGG	-3.0198	0
mir-100_GACCCGTAGATCCGAACTTGTGG	-3.12024	0
mir-281_TGTCATGGAGTTGCTCTCTTTA	-3.1725	0.00122329
mir-100_AACCCGCAGATCCGAACTTGTG	-3.17277	5.36651e-05
mir-100_AACTCGTAGATCCGAACTTGTG	-3.18723	0.00013507
mir-100_AACCCGTAGATCCGAATTTGTG	-3.19044	6.72467e-05
mir-100_AACCCTTAGATCCGAACTTGTG	-3.20069	3.28196e-07
mir-2478_TCGAATCCCACTTCTGACACCA	-3.22018	0
mir-100_AACCCGTAAATCCGAACTTGTG	-3.23654	0.00485629
mir-100_AACGCGTAGATCCGAACTTGTG	-3.29757	0.0156834
mir-100_AACCCGTAGTTCCGAACTTGTG	-3.30478	0.00164938
mir-92a_TATTGCACTTGTCCCGGCCTTCT	-3.45334	0
mir-1985_TGCCGTTTTTATCAGTCACTGTG	-3.46478	0.00391839
mir-100_AACCCGTAGATCCGAACTTGTAA	-3.46781	1.36575e-15
mir-2478_TCGTATCCCACTTCTGACACCA	-3.47209	0
mir-4486_GGCTGGGCGAGGCTGGCA	-3.51453	0
mir-1985_TGCCATTTTTATCAGTCACGG	-3.54144	0.00520301
mir-100_AACCGGTAGATCCGAACTTGTG	-3.63693	0.00696875
mir-279a_TGACTAGATCCACACTCATCC	-3.73345	0
mir-100_AACCCGTAGATCCTAACTTGTG	-3.73723	0.00176666
mir-100_AACCCGTAGAACCGAACTTGTG	-3.78083	0.000105321
mir-100b_AACCCGTAGATCCAAACTTGTG	-3.80279	2.09215e-06
mir-67_TCACAACCTCCTTGAATGAGATT	-3.82228	0
mir-2478_TCGGATCCCACTTCTGACACCA	-3.82651	0
mir-100_AACCCGTAGACCCGAACTTGTG	-3.85959	1.42138e-07
mir-100_AACCAGTAGATCCGAACTTGTG	-3.86317	0.00409024
mir-100_AACCCGTGGATCCGAACTTGTG	-3.87713	2.50266e-05
mir-100_AAACCGTAGATCCGAACTTGTG	-3.93999	4.12249e-06
mir-100_AACCCGTAGATCCGAACTTGTGT	-3.95884	0
mir-100_AACCCGTAGATACGAACTTGTG	-4.01706	0.00554075
mir-100_AACCCGTAGATCCGAACTTGTC	-4.07109	0.00988309
mir-100_TACCCGTAGATCCGAACTTGTGA	-4.09543	0
mir-92c_AATTGCACTCGTCCCGGCCTGCC	-4.14966	0
mir-4171_TGACTCTCTTAAGGTAGCCA	-4.20133	4.45808e-11
mir-100_AACCCGTAGCTCCGAACTTGTG	-4.20666	7.03987e-06
mir-100_AATCCGTAGATCCGAACTTGTGA	-4.41727	3.91649e-10
let-7c-1//let-7c-3_CTTTACAACCTACTAGCTTTCCT	-4.43408	1.55937e-12
mir-100_AACCCGTAGATCTGAACTTGTGG	-4.44485	0
mir-100_AACCCGTAGATCCGAACTTGGG	-4.4481	0
mir-100_AACCCGTAGATCCGAACTCGTG	-4.62599	1.94112e-08
mir-100_AACCCGTAGATCGGAACTTGTG	-4.67086	0.00342969
mir-100_TACCCGTAGATCCGAACTTGTGG	-4.68935	0
mir-193_TACTGGCCTGCAAAATCCCAAAA	-4.70863	0
mir-2478_TCGCATCCCACTTCTGACACCA	-4.88125	0.00039728
mir-1989b_TCAGCTGTCATGATGCCTTCTT	-4.91683	5.69114e-06
mir-100_AACCCGTAGGTCCGAACTTGTG	-4.95193	0.000139867
mir-100_AACCCGTAGATCCGAACTTATG	-5.05523	1.87559e-05
mir-307_TCACAACCTCCTTGAATGAGTGG	-5.08319	0
mir-750_CCAGATCTAACTCTTCCAGCTCA	-5.29776	0
mir-100_AACCCGTAGATCCGAACTTTTG	-5.44684	0.000112433
mir-100_ACCCCGTAGATCCGAACTTGTG	-5.57052	0.000748269
mir-34_TGGCAGTGTGGTTAGCTGGTAGT	-5.7579	3.50184e-07
mir-100_AACACGTAGATCCGAACTTGTG	-5.8704	0.000444833
mir-750_CCAGATCTAACTCTTCCAGCTCT	-5.87188	1.99657e-08
mir-1260_ATCCCACCGCTGCCACCA	-5.89676	0
mir-100_AACCCGTAGATCCGAACTTGTTT	-6.01243	0
mir-100_AACCCGTCGATCCGAACTTGTG	-6.03586	0.00398463
mir-100-1//mir-100-2_AACCCGTAGATCCGAACTGG	-6.12991	3.26043e-07
mir-100_AAACCCGTAGATCCGAACTTGT	-6.17028	0.000271071
mir-100_AAGCCGTAGATCCGAACTTGTG	-6.25817	0.00309815
mir-193_TACTGGCCTGCAAAATCCCAAT	-6.29523	0.000812966
mir-1260_ATCCCACCGCTGCCACCG	-6.45316	0
mir-193_TACTGGCCTGCAAAATCCCAAAT	-6.49898	0
mir-193_TACTGGCCTGCAAAATCCCATT	-6.61134	1.9464e-08
mir-100_AACCCGTAGATCCGAACTTGTTA	-6.97682	0
mir-100_ATCCCGTAGATCCGAACTTGTG	-6.98299	1.82749e-05
mir-100_AACCTGTAGATCCGAACTTGTGG	-7.02143	1.85322e-14
mir-100_AACCCGTAGATCAGAACTTGTG	-7.36992	1.32346e-07
mir-100_AACCCGTAGATCCGAACTAGTG	-7.59201	0.000760401
mir-750_CCAGATCTAACTCTTCCAGCTCAA	-9.53969	0
mir-2478_TCGTATCCCACATCTGACACCA	-9.8898	0
mir-2478_TCGTATCCCACTTCTGACACCG	-15.1668	1.12659e-09
mir-365_GAATGCCCCTTGAAATCCTGG	-16.5883	0
mir-133_TTGGTCCCCTTCAACCAGCTGTA	-17.3578	0
mir-34_TGGCAGTGTGGTTAGCTCGTAGT	-21.5179	4.05106e-10
mir-133c_TTGGTCCCCTTCAACCAGCTGG	-25.2433	1.98833e-07
mir-184_TGGACGGAGAATTGATAAGGGC	-54.2036	9.03472e-08
mir-193_TACTGGCCTGCAAAATCCCAAA	-1336	1.94369e-13
mir-750_CCAGATCTAACTCTTCCAGCTCATT	-3964.87	0.0070558
mir-92b_TATTGCACTTGTCCCGGCCTTC	-4022.41	0.00696297
