# Supplementary material for: Stimulation of Mytilus galloprovincialis Hemocytes With Different Immune Challenges Induces Differential Transcriptomic, miRNomic, and Functional Responses
Source: Front Immunol. 2020 Dec 17;11:606102. doi: 10.3389/fimmu.2020.606102 (PMC7773633; doi:10.3389/fimmu.2020.606102)
Supplement: Supplementary file 1 [file DataSheet_1.zip › Supplementary Table 5.xlsx]

## Sheet: Hoja1
Supplementary Table 5: DE miRNAs after glucans stimulation
Description and sequence	Fold change	FDR p-value
mir-2478_ATCCCACATCTGACACCA	1494.25	0.0388391
mir-4171_ACTCTCTTAAGGTAGCCA	882.208	0.067681
mir-8_TAATGCTGTCAGGTAAAGATGTC	833.245	0.0715229
mir-184_CTGGACGGAGAACTGATAAGGGC	441.536	0.132117
mir-87_GTGAGCAAAGTTTCAGGTGTAT	7.18485	0
mir-71_TGAAAGACATGGGTAGTGAGATGTT	7.14461	2.39626e-07
let-7e_TGAGGTAGTAGGTTGTTTAGTT	3.61634	0.145106
mir-981_TTCGTTGTCGTCGAAACCTGCCTT	3.23434	0
mir-25_CATTGCACTTGTCTCGGTCTGA	3.18289	0.00799337
mir-100_AACCCGTAGATCCGCACTTGTG	2.92582	4.43418e-07
mir-92b_TATTGCACTTGTCCCGGCCTTC	2.69921	0
mir-184_TGGACGGAGAACTGATAAGGGCTC	2.64202	0.200421
mir-190_AGATATGTTTGATATATTTGGTGGT	2.34562	4.74217e-07
mir-750_CCAGATCTAACTCTTCCAGCTCAT	2.18466	3.70555e-12
mir-4171_TGACTCTCTTAAGGTAGCCA	2.1792	2.02337e-07
mir-263b_AATGGCACTGGTAGAATTCACGG	2.04171	1.06537e-09
mir-100_AACCCGTAGATCCGTACTTGTG	2.04135	0.00357965
mir-92c_TATTGCACTTGTCCCGGCCTGTAT	2.00616	2.47011e-05
mir-184_TGGACGGAGAACTGATAAGGGT	-2.03346	0
mir-8_TAATGCTGTCAGGTAAAGATGTCT	-2.0917	5.98838e-06
mir-2478_TCGCATCCCACTTCTGACACCA	-2.1072	0.232927
mir-100_AACCCGTAGATCCGAACTTGTTA	-2.11374	2.76921e-05
mir-1985_TGCCCTTTTTATCAGTCACTGTG	-2.15603	0.203989
mir-1175_TGAGATTCAACTCCTCCAACTGCT	-2.20784	0.000183809
mir-100_TACCCGTAGATCCGAACTTGTGA	-2.29841	1.98675e-06
mir-100_AACCCGTAGATCCGAACTTGTGAT	-2.34369	2.53289e-08
mir-34_TGGCAGTGTGGTTAGCTGGTCGG	-2.39302	0.165556
mir-67_TCACAACCTGCATGAATGAGGGT	-2.42529	0.0566385
mir-2b-2_TGCATCAAAGTGGTTGTGAAATG	-2.50697	0.283949
mir-1985_TGCCATTTTTATCAGACACTGTG	-2.51222	0.123162
mir-1985_TGCCATTTTCATCAGTCACTGTG	-2.53471	0.202868
mir-190_AGATATGTTTGATATATTTGGTA	-2.55556	0.145133
mir-125_TCCCTGAGACCATAACTTGTGATT	-2.60225	2.1146e-12
mir-190_AGATATGTTTGATATATTTGGTGG	-2.65702	3.30932e-15
mir-92_AATTGCACCTGTTCCGGCCTGC	-2.68154	0.289499
mir-100_AACCCGTCGATCCGAACTTGTG	-2.89477	0.21108
mir-34_TGGCAGTGTGGTTAGCTGGTTGTAA	-3.14638	0.0473263
mir-193_TACTGGCCTGCAAAATCCCAAAT	-3.40072	0
mir-100_AACGCGTAGATCCGAACTTGTG	-3.87154	0.0949486
mir-750_CCAGATCTAACTCTTCCAGCTCATT	-4.65182	0
mir-184a_TGGACGGAGAACTGATAAGGGCAG	-6919.03	0.135362
