# Supplementary material for: Stimulation of Mytilus galloprovincialis Hemocytes With Different Immune Challenges Induces Differential Transcriptomic, miRNomic, and Functional Responses
Source: Front Immunol. 2020 Dec 17;11:606102. doi: 10.3389/fimmu.2020.606102 (PMC7773633; doi:10.3389/fimmu.2020.606102)
Supplement: Supplementary file 1 [file DataSheet_1.zip › Supplementary Table 6.xlsx]

## Sheet: Hoja1
Supplementary Table 6: DE miRNAs after LPS stimulation
Description and sequence	Fold change	FDR p-value
mir-2478_ATCCCACATCTGACACCA	3445.56	0.0162852
mir-2d_TATCACAGCCTGCTTGGATCAGTT	534.833	0.114165
mir-184_TGGACGGAGAACTGATAAGGGCA	482.739	0.123238
mir-252b_TTAAGTAGTGGTGCCGCGGGTA	22.9334	0.000137996
MIR8175_TCCCCGGCAACGGCGCCA	9.41525	0
mir-71_TGAAAGACATGGGTAGTGAGATGTT	7.33598	3.14442e-08
mir-4171_TGACTCTCTTAAGGTAGCCA	3.48376	0
mir-26a-2//mir-26a-1_TTCAAGTAATCCAGGATAGGCT	3.1833	0.0788764
mir-87b_GTGAGCAAAGTTTCAGGTGTAT	2.99426	9.78152e-07
mir-67_TCACAACCTGCATGAATGAGGGCG	2.28147	1.33901e-09
mir-190_AGATATGTTTGATATATTTGGTGGT	2.07979	5.90575e-06
mir-8_CATCTTACCTAGCAGCATTAGA	-2.02512	0.209382
bantam_TGAGATCATTGTGAAAACTGG	-2.02555	0.185058
mir-1985_TGCCATTTTTATCAGTCACTGTGA	-2.0646	0
mir-34_TGGCAGTGTGGTTAGCTGGTAGT	-2.08018	0.013549
mir-1985_TGCCATTTTTATCAGTCACGG	-2.21408	0.110721
mir-92_AATTGCACTCGTCCCGTCCTGCC	-2.30614	0.0580628
mir-1984_TGCCCTATCCGTCAGGAACTGT	-2.34211	5.90109e-05
mir-100_AACCCGTAGATCGGAACTTGTG	-2.41031	0.0993409
mir-100_AACCCGTAGATCAGAACTTGTG	-2.41606	0.00236993
mir-1985_TGCCATTTTTATCGGTCACTGTG	-2.44866	0.010302
mir-92b_AATTGCACCTGTCCCGACCTGC	-2.47817	0.118964
mir-1985_TGCCATTTTTATCAGTCACCGTG	-2.56506	0.0599546
mir-92b_AATTGCACCTGTCCCGGCCTGCG	-2.62163	0
mir-34_TGGCAGTGTGGTTAGCTGGCTGT	-2.8924	0.101863
mir-981_TTCGTTGTCGTCGAAACCTGCCT	-2.94001	0
mir-34_TGGCAGTGTGGTTAGCTCGTAGT	-2.96844	1.00559e-05
let-7a-3_TGAGGTAGTAGGTTGTATAGTTAG	-3.16481	1.91205e-14
mir-67_TCACAACCTGCATGAATGAGGAC	-3.5041	0.0718288
mir-10a_TACCCTGTAGATCCGAATTTGT	-3.98761	0
mir-92b_AATTGCATCTGTCCCGGCCTGC	-5.6909	0.0157593
mir-750_CCAGATCTAACTCTTCCAGCTCAT	-6.91494	0
mir-67_CTCACAACCTGCATGAATGAGGGC	-8.4742	1.61357e-05
